# Supplementary material for: The JA–CsMYC2.1–CsNOMT–sakuranetin module contributes to differential anthracnose resistance in Camellia sinensis
Source: Hortic Res. 2026 Jan 29;13(5):uhag022. doi: 10.1093/hr/uhag022 (PMC13143377; doi:10.1093/hr/uhag022)
Supplement: Web_Material_uhag022 [file web_material_uhag022.zip]

Archive with 7 entries (7 files):
- Fig S1.tif
- Fig S2.tif
- Fig S3.tif
- Fig S4.tif
- Fig S5.tif
- Table S1 Differential metabolites in ZJ and LJ.xlsx
- Table S2 Primers used in this study.xlsx
