# Supplementary material for: The JA–CsMYC2.1–CsNOMT–sakuranetin module contributes to differential anthracnose resistance in Camellia sinensis
Source: Hortic Res. 2026 Jan 29;13(5):uhag022. doi: 10.1093/hr/uhag022 (PMC13143377; doi:10.1093/hr/uhag022)
Supplement: Web_Material_uhag022 [file web_material_uhag022.zip › Table S1 Differential metabolites in ZJ and LJ.xlsx]

## Sheet: Sheet1
	Tables S1 Differential Metabolites in ZJ and LJ
	Index	Compounds	Class I	Formula	CAS	ZJ1	ZJ2	ZJ3	LG1	LG2	LG3	VIP	P-value	FDR	Fold_Change	Log2FC	Type
	CYp000979	L-Gamma-Glutamyl-L-Theanine	Amino acids and derivatives	C12H21N3O6	-	16673.3	17029	17625.4	431130	574761	469110	1.16409	0.0080971	0.0219993	0.0347984	-4.84484	down
	CYp001167	(6-amino-3-oxohexan-2-yl)proline	Amino acids and derivatives	C11H20N2O3	-	4.71401e+06	4.27397e+06	4.27669e+06	1.26671e+07	1.32292e+07	1.26709e+07	1.16309	6.43842e-06	0.000634647	0.343937	-1.53979	down
	CYp002232	4'-O-Methyl-6-hydroxygallocatechin 3-O-(glutamine ester)*	Flavonoids	C21H24N2O10	-	136252	161990	127455	6.25381e+06	1.0112e+07	1.16791e+07	1.16022	0.0293134	0.0527814	0.0151791	-6.04177	down
	CYp003309	4'-O-Methyl-6-hydroxygallocatechin 3-O-(N-Ethylglutamine ester) 3'-Gallate	Flavonoids	C30H32N2O14	-	25048.8	26702	18355.3	3.60553e+07	3.60923e+07	2.79025e+07	1.1647	0.0066136	0.0196376	0.00070071	-10.4789	down
	CYp003369	Neohancoside B	Others	C21H36O11	146763-56-6	1.33029e+06	1.52302e+06	2.31439e+06	310356	368412	645078	1.08216	0.0394723	0.0659006	3.90355	1.96479	up
	CYp003375	1-O-Glutamoyl-3-O-Galloyl-5-O-caffeoylshikimic acid	Phenolic acids	C28H28N2O14	-	22493.6	38529.6	25677.6	5.09598e+06	3.18537e+06	5.2306e+06	1.16082	0.0210894	0.0413042	0.00641661	-7.28397	down
	CYp003418	N-cis-Cinnamoylagmatine	Alkaloids	C14H20N4O	-	57338.7	47005.8	66888.3	1.45713e+07	1.4949e+07	1.32746e+07	1.16475	0.00126949	0.00731822	0.00400124	-7.96534	down
	CYp003558	2,7-Dimethyl-2,6-Octadiene-1,4,8-Triol 8-O-B-D-Glucopyranoside	Others	C16H28O8	-	486281	338819	354719	788676	1.2745e+06	997415	1.09056	0.0361557	0.06158	0.385487	-1.37525	down
	CYp003670	N-trans-Cinnamoylputrescine*	Alkaloids	C13H18N2O	-	189910	238314	346168	2.98653e+07	3.19349e+07	3.30388e+07	1.1625	0.0008565	0.00599306	0.00816533	-6.93627	down
	CYp004980	3,7,11-trimethyldodeca-3,7-diene-1,10,11-triol 10-O-(beta-D-Xylopyranosyl)-beta-D-glucopyranoside	Others	C26H46O12	-	39146.6	72693.8	97472	329641	393208	770564	1.08951	0.087531	0.123834	0.140157	-2.83488	down
	CYp005420	3,7,11-trimethyldodeca-3,7-diene-1,10,11-triol 1-O-(beta-D-Xylopyranosyl)-beta-D-glucopyranoside	Others	C26H46O12	-	37211.2	83722.4	59531.2	292759	274761	829255	1.06815	0.154921	0.199626	0.129201	-2.95231	down
	CYp005500	3-Cinnamoylquinic acid	Phenolic acids	C16H18O7	-	123526	115187	124362	970011	1.16351e+06	968015	1.16348	0.00493614	0.0160158	0.117063	-3.09464	down
	CYp006603	Epigallocatechin 3-O-Cinnamate	Flavonoids	C24H20O8	-	4.23982e+06	3.85028e+06	4.51844e+06	9.50506e+06	9.56067e+06	9.29939e+06	1.15788	0.000313728	0.00354367	0.444509	-1.16972	down
	CYp006606	4-O-Cinnamoyl-5-O-caffeoylshikimic acid*	Phenolic acids	C25H22O9	-	3.84494e+06	3.84756e+06	3.93714e+06	2.48753e+07	2.02697e+07	2.77866e+07	1.15966	0.0112625	0.0269718	0.15946	-2.64874	down
	CYp006719	2,7-Dimethylocta-2,4-Dienal-8-ol 8-O-B-D-Glucopyranoside	Others	C16H26O7	-	106196	55526.1	63909.4	20176.9	12850.4	28396.7	1.05836	0.0635597	0.0957097	3.67335	1.87709	up
	CYp007030	4-Cinnamoyl-5-p-Coumaroylquinic acid	Phenolic acids	C25H24O9	-	1.6025e+06	1.57496e+06	1.08906e+06	8.31541e+06	9.10914e+06	8.42511e+06	1.15401	5.18362e-05	0.00150184	0.165051	-2.59901	down
	CYp007200	3-Cinnamoyl-5-p-Coumaroylshikimic acid	Phenolic acids	C25H22O8	-	908245	931269	980801	6.31616e+06	7.14489e+06	7.73924e+06	1.16337	0.00441961	0.0150549	0.133032	-2.91016	down
	CYp011235	Moroctic Acid methyl ester*	Lipids	C19H30O2	73097-00-4	349084	318458	324957	861227	768962	592727	1.12035	0.0334186	0.0578815	0.446485	-1.16332	down
	Cmbp003769	N5-(1-((Carboxymethyl)amino)-3-((3-(4-hydroxy-3,5-dimethoxyphenyl)allyl)thio)-1-oxopropan-2-yl)glutamine	Alkaloids	C21H29N3O9S	-	130693	137000	71667.6	972869	1.10434e+06	1.34671e+06	1.14397	0.00921189	0.0237402	0.0991148	-3.33476	down
	Cmsp002257	Peonidin-3-O-sambubioside	Flavonoids	C27H31O15+	-	2.54567e+07	2.52831e+07	3.01247e+07	1.72361e+06	1.52419e+06	1.2943e+06	1.16281	0.00368948	0.0136261	17.8033	4.15408	up
	Cmsp004086	Dihydrokaempferide	Flavonoids	C16H14O6	137225-59-3	1.51931e+06	1.04384e+06	1.70675e+06	209815	228510	180494	1.14889	0.0248043	0.0465744	6.90009	2.78662	up
	Cmxp003531	Okanin-4'-O-gentiobioside	Flavonoids	C27H32O16	-	19896.1	17833.2	9984.65	79829.2	110510	115691	1.12868	0.0119724	0.0283278	0.155913	-2.68119	down
	Cmxp005429	Okanin	Flavonoids	C15H12O6	484-76-4	39188.6	25470.2	31532.3	91188	106678	254773	1.05468	0.149553	0.193851	0.212512	-2.23439	down
	Cmyp005063	Grandidentatin	Phenolic acids	C21H28O9	15732-48-6	135846	251688	160240	591983	752343	1.12779e+06	1.10026	0.0502443	0.079408	0.221581	-2.1741	down
	Cmyp009787	Damascenone	Others	C13H20O	23726-91-2	36167.2	34358.4	42904.3	129846	113084	91064.7	1.13607	0.0183137	0.0375134	0.339616	-1.55802	down
	HJAP005	Laricitrin-3-O-glucoside*	Flavonoids	C22H22O13	39986-90-8	2.87267e+07	2.349e+07	2.47683e+07	2.95803e+06	3.39889e+06	4.22656e+06	1.15715	0.00345668	0.0131826	7.27407	2.86276	up
	HJAP024	Kaempferol-6,8-di-C-glucoside	Flavonoids	C27H30O16	-	65365	82210.5	46589.5	226663	148727	176855	1.0862	0.0206723	0.0407473	0.351593	-1.50802	down
	HJAP026	Chrysoeriol-6-C-glucoside-4'-O-glucoside	Flavonoids	C28H32O16	-	415750	525240	498981	281137	140486	114345	1.03028	0.0120673	0.02847	2.68667	1.42582	up
	HJAP119	Rhamnetin-3-O-Rutinoside-5-O-rhamnoside	Flavonoids	C34H42O20	-	268590	231087	306103	20848.3	22932.3	18750.5	1.16204	0.00741001	0.0208943	12.8861	3.68774	up
	HJAP120	Rhamnetin-3-O-Rutinoside*	Flavonoids	C28H32O16	-	7.72098e+07	7.5082e+07	7.25657e+07	944559	1.31905e+06	1.18969e+06	1.16426	0.000304289	0.00352516	65.1139	6.02489	up
	HJAP127	Quercetin-3-O-(2''-O-Rhamnosyl)rutinoside	Flavonoids	C33H40O20	55696-57-6	253933	78986	133165	41408.3	47652.8	31080.8	1.01108	0.154367	0.199051	3.87945	1.95585	up
	HJAP144	Galloylprocyanidin C2	Tannins	C52H42O22	-	245603	290404	219181	24609.3	28715.8	24363.5	1.16137	0.00813881	0.0220628	9.72072	3.28106	up
	HJAP155	Laricitrin-3-O-xyloside*	Flavonoids	C21H20O12	-	876766	854412	786699	38336.5	65155.5	69077.5	1.15424	0.00037093	0.00392102	14.5905	3.86696	up
	HJAP156	Laricitrin-3-O-rhamnoside*	Flavonoids	C22H22O12	-	77721.6	90673.4	59227.1	5271.77	3511	16663.4	1.08163	0.00844443	0.0226661	8.94525	3.16112	up
	HJKP000649	N-benzylformamide*	Alkaloids	C8H9NO	6343-54-0	210463	193320	209384	593538	596332	570774	1.16368	8.67063e-06	0.000645353	0.348263	-1.52175	down
	HX1362	Aesculetine	Lignans and Coumarins	C9H6O4	-	892178	665342	983291	315403	295650	367371	1.12132	0.0265585	0.0489698	2.59684	1.37676	up
	HX1369	(-)-Lariciresinol	Lignans and Coumarins	C20H24O6	-	132620	153744	136853	377166	336253	383316	1.15609	0.00127532	0.00731822	0.385887	-1.37375	down
	Hmcp001598	Isorhamnetin-3-O-(2''-O-xylosyl)glucoside	Flavonoids	C27H30O16	-	1.20337e+06	1.31149e+06	1.33436e+06	302775	150733	313053	1.11997	0.000152621	0.00255241	5.02141	2.32809	up
	Hmcp001769	Quercetin-3-O-rhamnosyl(1→2)arabinoside	Flavonoids	C26H28O15	-	559868	402453	490592	227316	156282	173011	1.11464	0.0110919	0.0267337	2.61029	1.38421	up
	Hmcp009963	Candicine	Alkaloids	C11H18NO+	6656-13-9	731207	541802	542274	1.8305e+06	1.60733e+06	949182	1.03219	0.0762724	0.110712	0.413786	-1.27304	down
	Hmgp002327	3-amino-2-naphthoic acid*	Alkaloids	C11H9NO2	-	3.84289e+07	3.82989e+07	3.5634e+07	1.50868e+07	1.86654e+07	1.57756e+07	1.14935	0.000154207	0.00255241	2.26866	1.18184	up
	Hmhp001812	2'-O-Methyladenosine	Nucleotides and derivatives	C11H15N5O4	2140-79-6	224477	292663	233764	505834	515573	529420	1.13627	0.00340012	0.0130276	0.484196	-1.04634	down
	Hmjp004736	Epigallocatechin 3-O-(3,5-di-O-methylgallate)	Flavonoids	C24H22O11	-	2.26895e+06	2.44142e+06	2.59173e+06	95355.7	67071.5	55648	1.1608	0.00134145	0.00757382	33.4843	5.06541	up
	Hmlp001371	Cyclo(Tyr-Ala)	Amino acids and derivatives	C12H14N2O3	21754-26-7	26214	16556.3	12593.2	37752.7	41946.2	67115.2	1.01676	0.0624209	0.0943961	0.377099	-1.40698	down
	Hmlp003068	Meratin*	Flavonoids	C27H30O17	27215-04-9	251092	274282	216260	68984.2	63121.4	73386.7	1.15624	0.00734118	0.0208198	3.60906	1.85162	up
	Hmmp001310	3-Indoleacrylic acid*	Alkaloids	C11H9NO2	1204-06-4	4.05219e+07	3.66115e+07	4.17082e+07	2.25682e+07	1.85917e+07	1.68971e+07	1.12822	0.000916317	0.0062284	2.04698	1.0335	up
	Hmmp003156	Isovitexin-7-O-glucoside(Saponarin)	Flavonoids	C27H30O15	20310-89-8	6.35671e+06	3.94631e+06	4.22027e+06	2.55433e+07	2.3245e+07	2.5753e+07	1.14645	5.62885e-05	0.00153605	0.194836	-2.35967	down
	Hmpp003270	Luteolin-4'-O-glucoside*	Flavonoids	C21H20O11	6920-38-3	7.68791e+07	7.89858e+07	8.80607e+07	2.79018e+07	2.41197e+07	3.70085e+07	1.12839	0.000584776	0.00496959	2.73981	1.45408	up
	Hmyp002315	3,5,7,4'-Tetrahydroxy-Coumaronochromone	Others	C15H10O7	-	1.33336e+06	1.12269e+06	615580	40526.4	91554.5	108276	1.11714	0.0462039	0.0741194	12.7794	3.67575	up
	Labp004779	6,7-di-O-methyl-N-deacetylisoipecosidic acid	Alkaloids	C26H35NO11	-	581936	514548	419768	163141	153835	213950	1.12669	0.0111502	0.0268478	2.85586	1.51393	up
	Lacp003427	Grasshopper ketone	Terpenoids	C13H20O3	-	236826	242216	231371	45204.6	32276.7	85288.2	1.09445	0.00598964	0.0183882	4.36453	2.12583	up
	Lacp005171	3-(3'-Hydroxybutyl)-2,4,4-trimethylcyclohexa-2,5-dienone glucoside	Terpenoids	C19H30O7	-	340880	305734	195869	98588.8	68870.5	117876	1.07118	0.0403424	0.0667662	2.95261	1.56199	up
	Lacp005292	Malonyl Phellatin	Flavonoids	C29H32O15	-	120597	162822	159491	464566	495375	540702	1.14847	0.000504791	0.00459805	0.295147	-1.76049	down
	Lacp005602	Blumenol C malonyl Glucoside	Terpenoids	C22H34O10	-	214465	254614	203401	118101	96889.1	76071.8	1.10397	0.00363104	0.0135119	2.31043	1.20816	up
	Ladp004020	tenuiflorin C glucoside	Others	C22H22O12	-	4.32761e+06	3.98907e+06	5.29439e+06	1.43049e+06	806089	2.40335e+06	1.01684	0.00851494	0.0227437	2.93346	1.55261	up
	Lafp007563	Costal	Terpenoids	C15H22O	-	36730	27227.3	34474.4	81933.8	79175	51006.5	1.05434	0.0522738	0.0817215	0.464048	-1.10765	down
	Lagp003233	3'-Hydroxy-4'-O-β-D-glucosylpuerarin	Flavonoids	C27H30O15	-	9.35769e+06	9.29214e+06	1.05026e+07	4.04297e+07	3.72036e+07	3.83863e+07	1.16298	0.000214822	0.00298897	0.251271	-1.99268	down
	Lagp003663	Quercetin 7,3',4'-trimethyl ether-3-glucoside	Flavonoids	C24H26O12	-	70171.5	93991.5	67666.9	321208	366531	363974	1.15304	0.000370928	0.00392102	0.220431	-2.1816	down
	Lagp004602	Foliasalacioside B1*	Terpenoids	C24H40O11	-	1.42292e+06	892452	1.73857e+06	410848	530653	187071	1.0181	0.0433614	0.0708553	3.59209	1.84483	up
	Lahp002608	3,5-Dihydro-2H-Furo[3,2-C]Quinolin-4-One*	Alkaloids	C11H9NO2	-	4.49929e+07	4.29994e+07	4.1785e+07	1.95417e+07	2.16602e+07	1.96277e+07	1.15917	7.1101e-05	0.00176388	2.13346	1.09319	up
	Lahp002857	Epicatechin-(4β→8)-epigallocatechin	Flavonoids	C30H26O13	-	1.93897e+07	1.61213e+07	2.09336e+07	1.09745e+06	1.0499e+06	934870	1.16333	0.00625283	0.0189311	18.3129	4.19479	up
	Lahp002992	Epigallocatechin-(4β->8)-epigallocatechin-3-O-gallate	Flavonoids	C37H30O18	86588-88-7	2.54252e+07	2.24558e+07	2.42741e+07	1.07295e+07	1.26623e+07	1.13579e+07	1.14981	0.000602033	0.00501762	2.07642	1.0541	up
	Lahp003275	Epigallocatechin-(4β→8)-epicatechin-3-O-gallateester	Flavonoids	C37H30O17	126715-82-0	7.35374e+06	9.14921e+06	7.17732e+06	1.27267e+06	1.1353e+06	1.26526e+06	1.16078	0.0085495	0.0227493	6.44671	2.68856	up
	Lahp003435	1-[5,7-Dihydroxy-3-(3,4,5-trihydroxybenzoyloxy)-2-(3,4,5-trihydroxyphenyl)-3,4-dihydro-2H-1-benzopyran-8-yl]-3-(2,4,6-trihydroxyphenyl)-1-(3,4,5-trihydroxyphenyl)propan-2-yl3,4,5-trihydroxybenzoate	Flavonoids	C44H36O22	121795-66-2	183261	276605	282062	1.24499e+06	1.41934e+06	827736	1.12279	0.0312834	0.0553544	0.212462	-2.23473	down
	Lahp003599	Homoeriodictyol-7,4'-di-O-β-D-glucopyranoside	Flavonoids	C28H34O16	-	64054.3	74712.5	99692.8	153225	217613	166137	1.07865	0.0200891	0.0399829	0.444079	-1.17111	down
	Lahp003986	3,4-Dihydro-4-(4'-hydroxyphenyl)-5,7-dihydroxycoumarin glucoside	Lignans and Coumarins	C21H22O10	-	367253	351373	342042	829763	842444	865978	1.16387	8.77256e-06	0.000645353	0.417885	-1.25882	down
	Lahp004117	Epigallocatechin 3,5-Digallate	Flavonoids	C29H22O15	37484-73-4	82020.6	22739.8	39451.7	5.24019e+06	5.51234e+06	5.91618e+06	1.15237	0.00117302	0.00701962	0.00865166	-6.85281	down
	Lajp002779	Gallocatechin-(4alpha->8)-catechin-(4alpha->8)-catechin	Flavonoids	C45H38O19	79127-37-0	1.88637e+06	1.43295e+06	1.57785e+06	170746	132208	95023.7	1.15304	0.00668862	0.0197532	12.3051	3.62119	up
	Lajp003377	Fisetinidol-(4α,6)-gallocatechin	Flavonoids	C30H26O12	1262536-83-3	2.30796e+07	2.44559e+07	2.38605e+07	7.87269e+06	9.72308e+06	9.57883e+06	1.15358	8.92849e-05	0.00201287	2.62731	1.39359	up
	Lajp003510	Furo(2,3-f)-1,3-bewnzodioxole	Phenolic acids	C15H10O5	-	214413	201503	208802	51286	53763.3	60331.3	1.1621	1.18458e-05	0.000709591	3.77746	1.91742	up
	Lajp004824	Medicarpinglucoside	Flavonoids	C22H24O9	-	3.20012e+06	2.87373e+06	1.77067e+06	5.87695e+06	4.80593e+06	6.22714e+06	1.04258	0.00765807	0.0212452	0.463898	-1.10812	down
	Lajp006434	3',5'-dihydroxy-5,7,4'-trimethoxyflavone-3'-glucoside	Flavonoids	C24H26O12	-	655522	872603	649857	230171	233022	243731	1.14802	0.0213538	0.0416892	3.08093	1.62337	up
	Lalp003426	Dihydro incarvoid B glucoside	Terpenoids	C16H30O8	-	66526.7	164575	85476.7	15369.2	25346	21167.4	1.08628	0.104304	0.143353	5.11579	2.35496	up
	Lalp003733	Catechin-(4alpha->8)-epiafzelechin	Flavonoids	C30H26O11	80685-13-8	834090	754320	1.1173e+06	8.17519e+06	8.89958e+06	8.52781e+06	1.15913	6.04352e-05	0.00160615	0.105681	-3.24221	down
	Lasp003143	1,4-Benzodioxin-6-propanol	Lignans and Coumarins	C11H12O3	-	361258	414229	355329	119238	187824	168263	1.10703	0.00143741	0.00782725	2.37904	1.25038	up
	Lasp003640	2,4-Dihydroxy-6-methoxyacetophenone	Others	C9H10O4	3602-54-8	1.31467e+06	1.46225e+06	1.45921e+06	431625	416492	365994	1.16015	0.000650127	0.00521801	3.48908	1.80285	up
	Latp006896	4β-Hydroxy-aromadendrane-10-en	Terpenoids	C15H24O	-	103210	100626	88579.6	28514.4	54548.5	22098.5	1.0431	0.0128163	0.0296672	2.78064	1.47542	up
	Laxp005049	Bracteatin*	Flavonoids	C15H10O7	3260-50-2	4.06734e+06	4.67015e+06	3.27544e+06	626243	486849	759942	1.14782	0.0116214	0.0276571	6.41362	2.68114	up
	Layp003352	Kaempferol-xylosyl glucosyl glucoside	Flavonoids	C32H38O20	-	100268	35287.5	58315.5	135034	222278	236505	1.00297	0.0317396	0.0558399	0.326483	-1.61492	down
	Lazn003443	Orientin-2''-O-rhamnoside*	Flavonoids	C27H30O15	-	446175	429290	446015	1.88524e+06	2.30014e+06	1.58123e+06	1.1529	0.0191445	0.0386689	0.22916	-2.12557	down
	Lazn004839	(2'''E,6'''S)-4''-(6-Hydroxy-2,6-dimethylocta-2,7-dienoyl)-vitexin	Flavonoids	C31H34O12	-	114919	153117	105754	2.89761e+06	3.21414e+06	3.05374e+06	1.16257	0.000751609	0.00562822	0.0407823	-4.61591	down
	Lcfp001119	cis-Zeatin-O-glucoside	Alkaloids	C16H23N5O6	71866-93-8	3.33585e+06	4.01269e+06	2.8222e+06	402654	550276	452782	1.15467	0.0126055	0.0293174	7.2353	2.85505	up
	Lcfp036464	Indoline	Alkaloids	C8H9N	496-15-1	1.67427e+06	1.6635e+06	1.67883e+06	5.79654e+06	5.29817e+06	6.17639e+06	1.16259	0.00384363	0.0137869	0.290462	-1.78358	down
	Lcfp091229	4'-O-methylmyricetin3-O-(6-O-alpha-L-rhamnopyranosyl)-beta-D-glucopyranoside	Flavonoids	C28H32O17	-	3.21098e+06	3.30439e+06	2.82121e+06	79023.4	128459	68491.6	1.15856	0.00209763	0.0098129	33.8314	5.08029	up
	Lcfp094149	10-hydroxy-6,10-dimethylundeca-5,8-dien-2-one	Others	C13H22O2	65017-84-7	2.40091e+06	2.15234e+06	2.61408e+06	1.23625e+06	840950	898556	1.11796	0.00157642	0.00823765	2.40858	1.26818	up
	Lcfp121026	N-p-hydroxybenxoylputrescine	Alkaloids	C11H16N2O2	-	1.84164e+06	2.17021e+06	2.2458e+06	584126	665478	506056	1.15154	0.0030505	0.0121822	3.56427	1.83361	up
	Lcfp121212	o-aminobenzylbeta-D-glucopyranoside	Alkaloids	C13H19NO6	-	5.23275e+06	5.7404e+06	6.1122e+06	3.76152e+07	3.46678e+07	3.61568e+07	1.16384	0.000310322	0.00353025	0.157556	-2.66606	down
	Lcsp000959	Gly-Val-Ala	Amino acids and derivatives	C10H19N3O4	-	146046	144044	139266	50260.7	43955.7	50079.5	1.16149	5.13105e-06	0.000572812	2.97552	1.57314	up
	Lcsp013328	linoleoyl ethanolamine	Lipids	C20H37NO2	68171-52-8	46654.2	43338.9	42451.3	245358	274205	271842	1.16414	0.00148829	0.00799835	0.167353	-2.57903	down
	Lcyp000107	Stellarin	Phenolic acids	C13H16O10	-	268111	418930	336298	2.0107e+06	1.9633e+06	2.23366e+06	1.15293	0.000339136	0.00375188	0.164851	-2.60077	down
	Lcyp000688	Pinocembrin-5-glucoside*	Flavonoids	C21H22O9	-	36874.1	29694.9	38160	108048	88338.4	92987.6	1.14419	0.00351826	0.0133141	0.361916	-1.46627	down
	Lcyp000689	Cyanidin-3-O-gentiobioside*	Flavonoids	C27H31O16+	47845-44-3	1.87696e+07	1.94359e+07	2.03282e+07	8.98332e+06	9.35994e+06	9.31872e+06	1.1627	0.00105393	0.00671332	2.11604	1.08136	up
	Lhcp090204	β-Ionone	Terpenoids	C13H20O	79-77-6	21527.2	19048.5	19267	70432.8	54457.6	41834.8	1.11336	0.0487594	0.0775602	0.35893	-1.47823	down
	Lhdp120305	Guettardionoside*	Terpenoids	C24H40O11	-	1.35659e+06	992952	1.48723e+06	332397	532718	192972	1.05545	0.0093629	0.023854	3.62614	1.85844	up
	Lhdp120312	3-Hydroxy-7,8-dehydro-ionol-9-O-β-D-glucopyranoside	Terpenoids	C19H32O7	-	280175	270746	308611	50809.2	77602.2	90673.4	1.12941	0.000199496	0.00289918	3.92329	1.97206	up
	Lhhp102904	Horsfieldin*	Lignans and Coumarins	C20H20O6	-	159249	144969	171266	58842.2	63290.8	51592.2	1.15227	0.00176531	0.00892101	2.73698	1.45259	up
	Lhkp101414	16-Hydroxy-3-oxo-5-lanosta-7,24-dien-21-oic acid (Kulonic acid)	Terpenoids	C30H46O4	50656-67-2	24873.1	25762.5	21978	13205.6	9594.49	10706.1	1.12548	0.0011544	0.00696613	2.16717	1.11581	up
	Lhmp110109	Pyramidatin F	Others	C22H24O7	-	260262	314357	243636	74910.5	25064.4	95784.5	1.02837	0.0022757	0.0103311	4.1799	2.06347	up
	Lhmp121005	Symplocosin*	Lignans and Coumarins	C26H32O11	-	920749	1.21021e+06	1.04101e+06	89469.7	49161	89088.5	1.15097	0.00618909	0.0188591	13.9293	3.80005	up
	Lhsp101906	Hydropiperoside	Tannins	C39H40O17	-	115676	163365	174849	24666.9	16652.5	15028.8	1.1455	0.0161489	0.0346351	8.05508	3.0099	up
	Lmbp000728	(S)-2-Phenyloxirane	Others	C8H8O	20780-54-5	2.26105e+06	2.19039e+06	2.19781e+06	456504	414121	426704	1.16483	4.08987e-06	0.000501303	5.12533	2.35765	up
	Lmbp005578	4-Hydroxy-8-sphingenine	Lipids	C18H37NO3	-	372488	381434	388035	771953	829792	779488	1.16284	0.00113236	0.00688217	0.479566	-1.0602	down
	Lmcp002302	N6-(2-Hydroxyethyl)adenosine*	Nucleotides and derivatives	C12H17N5O5	4338-48-1	3.92223e+06	5.62554e+06	4.83344e+06	1.22746e+07	1.13027e+07	1.27224e+07	1.13437	0.000400065	0.00404346	0.39618	-1.33577	down
	Lmcp004369	Quercetin-3',4'-dimethyl ether	Flavonoids	C17H14O7	3306-29-4	47974	88658.3	33464.9	185888	157123	171307	1.04795	0.00885617	0.0231306	0.330724	-1.5963	down
	Lmcp004436	Cyanidin-3-O-(6''-O-caffeoyl)glucoside	Flavonoids	C30H27O14+	-	342362	620545	364912	191108	189346	196109	1.05367	0.106854	0.146285	2.30299	1.20351	up
	Lmdp003509	Quercetin-3-O-xyloside (Reynoutrin)*	Flavonoids	C20H18O11	549-32-6	4.33309e+06	5.16373e+06	3.96932e+06	339188	296991	575562	1.14779	0.00516797	0.0166433	11.1131	3.47418	up
	Lmdp004307	Farrerol-7-O-glucoside	Flavonoids	C23H26O10	885044-12-2	109926	79339.7	87676.3	218925	211828	252428	1.13285	0.0014012	0.00769879	0.405371	-1.30269	down
	Lmdp007998	Xanthomicrol (5,4'-Dihydroxy-6,7,8-trimethoxyflavone)*	Flavonoids	C18H16O7	16545-23-6	368499	382860	395978	167349	161048	177847	1.16126	8.79277e-05	0.00201287	2.26637	1.18038	up
	Lmfp004055	Morin-3-O-xyloside*	Flavonoids	C20H18O11	-	3.78667e+06	4.53176e+06	3.64309e+06	293198	254839	293542	1.16345	0.00539561	0.0171182	14.2132	3.82916	up
	Lmgp004731	Genistein-7-O-galactoside*	Flavonoids	C21H20O10	-	5.05544e+06	3.8065e+06	4.68359e+06	9.62245e+06	9.74369e+06	8.1196e+06	1.11959	0.00283049	0.0117309	0.49282	-1.02087	down
	Lmgp004784	Apiferol	Flavonoids	C15H14O5	55167-29-8	143231	94883.9	109751	7.12025e+06	6.71143e+06	4.96879e+06	1.16172	0.0112785	0.0269718	0.0185031	-5.75609	down
	Lmgp005640	Isorhamnetin-3-O-Galactoside; Cacticin	Flavonoids	C22H22O12	6743-92-6	3.77814e+06	3.26786e+06	3.31152e+06	1.69953e+06	1.66084e+06	1.16015e+06	1.11222	0.00124726	0.00725894	2.29122	1.19612	up
	Lmhp001461	L-Prolyl-L-Leucine	Amino acids and derivatives	C11H20N2O3	52899-07-7	103974	42930.5	39298.7	363815	330698	330419	1.10186	0.00124148	0.00725894	0.181673	-2.46058	down
	Lmhp001670	L-Valyl-L-Leucine	Amino acids and derivatives	C11H22N2O3	3989-97-7	61007.9	62165.5	82675.9	178213	155397	173794	1.1347	0.000533431	0.00476402	0.405692	-1.30154	down
	Lmhp002832	Chrysin-6-C-arabinoside-8-C-glucoside	Flavonoids	C26H28O13	185145-33-9	1.59333e+06	768165	901740	78577.7	68203	150263	1.12429	0.0594703	0.0909898	10.9857	3.45756	up
	Lmhp008589	LysoPE 18:3(2n isomer)	Lipids	C23H42NO7P	-	990007	1.04784e+06	1.04332e+06	359241	323787	307825	1.16139	1.18431e-05	0.000709591	3.1096	1.63673	up
	Lmhp008801	LysoPE 18:3	Lipids	C23H42NO7P	-	436765	401176	461669	1.1063e+06	938378	916227	1.14809	0.00751776	0.0210564	0.438923	-1.18796	down
	Lmhp008833	LysoPC 16:1(2n isomer)*	Lipids	C24H48NO7P	-	112065	89754.9	107033	377015	380129	352873	1.15849	2.64901e-05	0.00105713	0.278241	-1.84559	down
	Lmhp009464	LysoPE 17:1(2n isomer)*	Lipids	C22H44NO7P	-	9497.38	9818.62	16879.3	4601.73	5193.63	5750.24	1.04853	0.101105	0.139974	2.32833	1.2193	up
	Lmhp009526	2-α-Linolenoyl-glycerol-1-O-glucoside*	Lipids	C27H46O9	-	8545.76	9270.37	7596.75	22474.8	17629.2	14837	1.09935	0.0423451	0.0695184	0.462548	-1.11232	down
	Lmhp012042	2-Linoleoylglycerol*	Lipids	C21H38O4	3443-82-1	14168.4	10569.7	10291.8	66782.4	40922.2	44101.7	1.13004	0.0383767	0.0646332	0.230754	-2.11557	down
	Lmhp112042	1-Linoleoylglycerol*	Lipids	C21H38O4	2277-28-3	14376.3	11174.4	10606.3	53816.6	39925.1	45858.6	1.14542	0.00892677	0.0232247	0.259004	-1.94895	down
	Lmjp002461	Quercetin-3-O-neohesperidoside*	Flavonoids	C27H30O16	29662-79-1	7.17934e+07	6.27339e+07	7.70322e+07	1.03693e+07	9.48047e+06	9.48803e+06	1.16292	0.00453073	0.0152223	7.21115	2.85023	up
	Lmjp002906	Rhamnetin-3-O-Glucoside*	Flavonoids	C22H22O12	27875-34-9	1.00104e+07	1.05377e+07	1.00029e+07	2.6198e+06	2.54377e+06	1.21229e+06	1.1131	0.00109309	0.00681638	4.79166	2.26052	up
	Lmjp003206	Quercetin-3-O-Sambubioside-5-O-Glucoside	Flavonoids	C32H38O21	-	66682.8	47139.3	77307.2	16388.3	28698.3	18651.8	1.08022	0.0265357	0.0489644	2.99865	1.58432	up
	Lmjp003231	Patuletin-3-O-glucoside*	Flavonoids	C22H22O13	-	2.53825e+07	2.58804e+07	2.7349e+07	2.90448e+06	3.17408e+06	3.99482e+06	1.16041	4.08051e-05	0.00133623	7.80392	2.9642	up
	Lmjp004247	13-O-p-Coumaroylplumieride	Terpenoids	C30H32O14	80416-52-0	372583	305302	279538	1.15765e+06	1.45416e+06	1.16411e+06	1.15014	0.00702404	0.0202405	0.25356	-1.9796	down
	Lmjp004941	3,5,4'-Trihydroxy-7-methoxyflavone (Rhamnocitrin)*	Flavonoids	C16H12O6	569-92-6	37301.7	37059.5	55898.1	90569.3	104415	77854.7	1.07231	0.00951628	0.0241197	0.477422	-1.06666	down
	Lmlp003161	N-Feruloylputrescine	Alkaloids	C14H20N2O3	501-13-3	744766	706493	800224	1.65605e+06	1.88932e+06	1.52208e+06	1.14738	0.00935177	0.0238504	0.444303	-1.17038	down
	Lmlp005236	Dihydrokaempferol-3-O-glucoside*	Flavonoids	C21H22O11	31049-08-8	4.56855e+06	5.79069e+06	6.24539e+06	2.12394e+06	2.14749e+06	2.03221e+06	1.14323	0.0201809	0.0401006	2.63414	1.39733	up
	Lmlp005572	Galangin 7-glucoside	Flavonoids	C21H20O10	-	3.62987e+06	4.86076e+06	3.31335e+06	1.08905e+07	7.97382e+06	7.64457e+06	1.08312	0.0262053	0.0485005	0.445285	-1.1672	down
	Lmmp001673	2-Ethyl-3-methylmaleimide-N-glucoside	Alkaloids	C13H19NO7	-	241736	244028	240446	1.56181e+06	1.5293e+06	1.53053e+06	1.16557	5.77096e-05	0.00155752	0.157133	-2.66994	down
	Lmmp002143	Gossypetin-3-O-(6''-malonyl)glucoside*	Flavonoids	C24H22O16	-	14544.5	33282.8	29073	139277	156685	190935	1.12023	0.00629784	0.0189785	0.157939	-2.66256	down
	Lmmp002463	Sexangularetin-3-O-glucoside-7-O-rhamnoside*	Flavonoids	C28H32O16	-	7.01242e+07	7.93579e+07	7.71092e+07	886305	1.2067e+06	1.22006e+06	1.164	0.00137194	0.00762328	68.3931	6.09578	up
	Lmmp002755	Quercetin-7-O-rutinoside-4'-O-glucoside	Flavonoids	C33H40O21	-	663954	737638	432050	2.84923e+06	1.15492e+06	2.0464e+06	1.0261	0.098081	0.136403	0.303054	-1.72235	down
	Lmmp002795	Pratensein-7-O-glucoside	Flavonoids	C22H22O11	36191-03-4	72477.4	69945.2	96045	197915	264110	264996	1.13106	0.0104575	0.025658	0.328006	-1.60821	down
	Lmmp002796	Gossypetin-3-O-rutinoside	Flavonoids	C27H30O17	-	1.70989e+07	1.63478e+07	1.48035e+07	2.28554e+06	1.5746e+06	1.3672e+06	1.15419	0.000594113	0.00501762	9.23037	3.20639	up
	Lmmp002963	6-C-Methylquercetin-3-O-rutinoside	Flavonoids	C28H32O16	-	8.24247e+07	7.74267e+07	7.37379e+07	2.31615e+06	1.75113e+06	2.0019e+06	1.16434	0.00105437	0.00671332	38.4877	5.26633	up
	Lmmp003091	Quercetin-3-O-(4''-O-glucosyl)rhamnoside*	Flavonoids	C27H30O16	59262-54-3	7.25084e+07	9.22913e+07	8.89696e+07	1.36847e+07	1.06646e+07	1.05992e+07	1.15827	0.00585352	0.0180833	7.26122	2.86021	up
	Lmmp003271	Gossypetin-8-O-glucoside	Flavonoids	C21H20O13	652-78-8	4.23139e+07	3.97305e+07	4.30053e+07	1.36558e+07	1.28382e+07	1.40968e+07	1.16316	0.000361579	0.00386225	3.08074	1.62328	up
	Lmmp003349	Byzantionoside A	Others	C19H30O7	189109-41-9	2.3624e+06	1.48039e+06	2.45811e+06	1.05012e+06	971423	622220	1.02962	0.043545	0.0710411	2.38331	1.25297	up
	Lmmp004382	3-Oxo-alpha-ionol glucoside*	Terpenoids	C19H30O7	-	588256	396650	1.01546e+06	218464	254839	183133	1.0208	0.132254	0.17482	3.04731	1.60754	up
	Lmmp122803	Balanophonin E glucoside	Lignans and Coumarins	C27H34O12	-	147555	259235	172828	17389	17389.3	18457.8	1.15394	0.0351721	0.060155	10.8877	3.44463	up
	Lmnp002413	Luteolin-6-C-glucoside-7-O-rhamnoside*	Flavonoids	C27H30O15	-	540984	457165	451590	2.24782e+06	1.9579e+06	1.90627e+06	1.15892	0.00280317	0.0117085	0.237196	-2.07585	down
	Lmnp002584	Hispidulin-8-C-(2''-O-glucosyl)glucoside	Flavonoids	C28H32O16	-	481566	589596	481586	161340	143662	135706	1.15536	0.00726005	0.0206852	3.5233	1.81693	up
	Lmnp002616	Cirsiliol-8-C-(2''-glucosyl)glucoside	Flavonoids	C29H34O17	-	96362.3	92251	79962.3	28708.8	53318.8	38820.7	1.06148	0.00675456	0.0198198	2.22242	1.15213	up
	Lmnp002845	Hispidulin-8-C-glucoside*	Flavonoids	C22H22O11	-	618366	695317	714224	235109	222626	210294	1.16006	0.00271763	0.0114879	3.03566	1.60201	up
	Lmnp102682	Hispidulin-8-C-(2''-O-xylosyl)glucoside*	Flavonoids	C27H30O15	-	264408	153636	151542	67461.3	80543.6	66420.5	1.07859	0.0843751	0.1202	2.65634	1.40944	up
	Lmnp302744	5,3',4'-Trihydroxy-7,8-dimethoxyflavone-6-C-[apiosyl-(1-2)]-glucoside	Flavonoids	C28H32O16	-	48246.1	50262.1	52265.6	156914	102380	128652	1.12522	0.0368255	0.0623748	0.388645	-1.36347	down
	Lmpp003228	Petunidin-3-O-(6''-O-caffeoyl)glucoside	Flavonoids	C31H29O15+	-	184512	177043	129162	37652.2	21781.2	22559.5	1.13569	0.0107072	0.0260624	5.98488	2.58132	up
	Lmpp003662	Delphinidin-3-O-(6''-O-p-coumaroyl)glucoside	Flavonoids	C30H27O14+	-	1.12546e+08	1.18809e+08	1.18214e+08	1.13173e+07	2.69871e+06	1.23689e+07	1.09854	2.94928e-05	0.00108111	13.2488	3.72779	up
	Lmpp003789	Cyanidin 3-O-(6-O-p-coumaroyl)glucoside	Flavonoids	C30H27O13+	-	8.51768e+07	1.02264e+08	1.13528e+08	5.28918e+06	8.89265e+06	9.93683e+06	1.14983	0.00661725	0.0196376	12.4786	3.64139	up
	Lmpp003815	Petunidin-3-O-(6''-O-p-Coumaroyl)glucoside	Flavonoids	C31H29O14+	147-85-3	8.26525e+07	7.20793e+07	8.27046e+07	1.48791e+06	1.39149e+06	841130	1.16108	0.00199285	0.00952226	63.8179	5.99589	up
	Lmpp003929	Peonidin-3-O-(6''-O-p-coumaroyl)glucoside	Flavonoids	C31H29O13+	-	5.88023e+06	7.81821e+06	7.26085e+06	305699	366117	261455	1.16165	0.0072379	0.0206852	22.4579	4.48915	up
	Lmpp003958	Malvidin-3-O-(6''-O-p-coumaroyl)glucoside	Flavonoids	C32H31O14+	158189-28-7	2.21999e+06	1.14063e+06	1.5043e+06	7.01389e+06	5.12995e+06	5.27626e+06	1.10574	0.00856483	0.0227654	0.27927	-1.84027	down
	Lmpp005784	6-Methoxyquercetin-3-O-Xyloside*	Flavonoids	C21H20O12	-	773167	727692	661980	40252.7	44079.5	69077.5	1.15594	0.00121823	0.00717497	14.0984	3.81746	up
	Lmqp000873	Succinic anhydride	Organic acids	C4H4O3	108-30-5	616335	492659	537894	241874	254384	251539	1.14893	0.0134751	0.030872	2.20232	1.13902	up
	Lmqp002525	Cyanidin 3-O-(2''-O-Galloyl-6''-O-α-L-Rhamnosyl)-β-D-Glucoside	Flavonoids	C34H35O19+	-	6.06281e+06	6.80542e+06	7.00228e+06	1.4472e+06	1.10501e+06	1.21712e+06	1.15892	0.00110999	0.0068324	5.27164	2.39825	up
	Lmqp002784	Salicylamide	Alkaloids	C7H7NO2	65-45-2	87617.1	82220.3	80165	202502	247638	217814	1.15575	0.00759397	0.0211569	0.374281	-1.41781	down
	Lmsp003655	Dehydrodiconiferyl alcohol-gamma'-O-glucoside*	Lignans and Coumarins	C26H32O11	-	1.05858e+06	1.46262e+06	1.02544e+06	62730.8	105161	94848.5	1.15291	0.0154728	0.0335996	13.4987	3.75475	up
	Lmsp003729	Myricetin-3-O-rutinoside	Flavonoids	C27H30O17	-	1.09755e+07	1.17374e+07	1.86387e+07	1.85914e+06	1.82063e+06	1.91243e+06	1.14923	0.0393463	0.0658365	7.39451	2.88645	up
	Lmsp004045	Isorhamnetin-3-O-glucoside-7-O-rhamnoside	Flavonoids	C28H32O16	17331-71-4	7.49723e+07	7.07948e+07	7.70992e+07	2.23721e+06	1.42911e+06	1.80483e+06	1.16275	0.000547748	0.00480453	40.7349	5.34819	up
	Lmsp004166	Quercetin-3-O-glucoside-7-O-rhamnoside*	Flavonoids	C27H30O16	-	7.72261e+07	1.00684e+08	8.70643e+07	1.07944e+07	9.64953e+06	1.03179e+07	1.16221	0.00739305	0.0208943	8.61375	3.10664	up
	Lmsp004450	Dehydrodiconiferyl alcohol	Lignans and Coumarins	C20H22O6	4263-87-0	1.69493e+06	1.52761e+06	1.74211e+06	313816	444242	241212	1.13785	0.000121412	0.00232959	4.96827	2.31274	up
	Lmsp004670	Kaempferol-3-O-glucoside-7-O-rhamnoside*	Flavonoids	C27H30O15	2392-95-2	9.34982e+07	1.11273e+08	1.05866e+08	1.12646e+07	6.81128e+06	9.33322e+06	1.1564	0.00194644	0.00941033	11.3334	3.5025	up
	Lmsp004721	Tamarixetin-3-O-glucoside-7-O-rhamnoside*	Flavonoids	C28H32O16	-	7.93783e+07	7.89127e+07	7.65346e+07	961203	1.07563e+06	1.3424e+06	1.16435	0.000103122	0.00214634	69.4906	6.11875	up
	Lmsp004749	Syringetin-3-O-rutinoside*	Flavonoids	C29H34O17	53430-50-5	361767	400002	416030	152785	101185	158802	1.12214	0.000511102	0.00459805	2.85339	1.51267	up
	Lmsp004915	Cernuoside	Flavonoids	C21H20O11	480-69-3	1.09477e+08	7.86246e+07	9.89689e+07	1.96725e+07	1.41736e+07	2.61263e+07	1.12954	0.00741862	0.0208946	4.7867	2.25903	up
	Lmsp010393	Eupatorin-5-methylether (3'-hydroxy-5,6,7,4'-tetramethoxyflavone)	Flavonoids	C19H18O7	21764-09-0	210922	212216	195735	21429.5	19625	14218.2	1.15932	0.000154213	0.00255241	11.1967	3.485	up
	Lmtp002642	Apigenin 6-C-glucoside 8-C-arabinoside	Flavonoids	C26H28O14	-	3.11052e+07	2.97974e+07	2.88814e+07	1.36378e+07	1.48813e+07	1.50888e+07	1.15907	9.01529e-05	0.00201287	2.05889	1.04187	up
	Lmtp002822	Apigenin-6-C-arabinoside-8-C-xyloside*	Flavonoids	C25H26O13	-	7.45266e+07	8.97352e+07	1.09839e+08	1.77597e+07	1.5679e+07	1.4944e+07	1.15396	0.0174374	0.0363343	5.66527	2.50214	up
	Lmtp002942	Apigenin-6,8-di-C-arabinoside*	Flavonoids	C25H26O13	-	8.04665e+07	8.20618e+07	9.551e+07	1.35089e+07	1.34382e+07	1.10927e+07	1.16114	0.00344242	0.0131691	6.78338	2.762	up
	Lmtp004126	Myricetin-3-O-(6''-malony)glucoside*	Flavonoids	C24H22O16	-	18705.5	41570.9	24948.5	193677	82701.1	197161	1.06833	0.0705701	0.103909	0.179974	-2.47414	down
	Lmxp001668	2-Methoxy-4-ethenylphenol	Others	C9H10O2	7786-61-0	1.55856e+06	1.72018e+06	1.90708e+06	240284	186592	359393	1.14124	0.00104515	0.00671332	6.59547	2.72148	up
	Lmyp004022	Kaempferol-3-O-(2''-galloyl)glucoside	Flavonoids	C28H24O15	76343-90-3	292260	186886	293951	127553	119028	60800.6	1.00477	0.028375	0.0515452	2.51511	1.33062	up
	Lmyp004617	Pinocembrin-7-O-glucoside (Pinocembroside)*	Flavonoids	C21H22O9	75829-43-5	37844.3	42710.9	22839.4	109021	106781	99251.9	1.10425	0.0020274	0.00959401	0.32818	-1.60744	down
	Lmyp005161	Carambolaflavone	Flavonoids	C27H30O13	-	363332	409666	346123	44024.3	34133.7	109153	1.09251	0.000631777	0.00512812	5.97467	2.57886	up
	Lmyp005839	Balanophonin	Lignans and Coumarins	C20H20O6	118916-57-7	443744	447244	423386	117013	141022	118692	1.15986	8.39917e-06	0.000645353	3.48893	1.80278	up
	Lmyp006086	Prunetin-5-O-glucoside*	Flavonoids	C22H22O10	-	149730	161806	124049	329334	294118	359261	1.13342	0.00267356	0.0113998	0.443248	-1.17381	down
	Lmzp003064	(3R,4S,6R)-p-Menth-1-ene-3,6-diol-3-O-β-D-glucoside*	Terpenoids	C16H28O7	-	137366	188556	204724	7.46342e+06	5.30074e+06	6.95524e+06	1.16103	0.0102037	0.0253647	0.0269098	-5.21572	down
	Lmzp003207	(3R,4R)-p-Menth-1-ene-3,4-diol-3-O-β-D-glucoside*	Terpenoids	C16H28O7	-	69673.8	147173	49937.3	5.00463e+06	7.58224e+06	7.25318e+06	1.15145	0.014966	0.0329808	0.0134468	-6.2166	down
	Lnrp102163	Quercetin-3-O-rutinoside-7-O-rhamnoside	Flavonoids	C33H40O20	-	208883	133197	290899	71812.8	63532.4	43655.7	1.06701	0.0753417	0.109537	3.53618	1.82219	up
	Lscp211208	Alangionoside L	Others	C19H32O7	-	321821	251042	318077	107545	102077	44765.8	1.06398	0.00240528	0.0106631	3.50228	1.8083	up
	Lskp211249	epieudesmin	Lignans and Coumarins	C22H26O6	-	1.99406e+06	2.33649e+06	2.4014e+06	1.17967e+06	1.05803e+06	985057	1.14038	0.00464712	0.0154652	2.08888	1.06273	up
	Lskp211385	dihydrosesamin*	Lignans and Coumarins	C20H20O6	-	202761	165678	197185	92239.3	75946.8	60188.1	1.1159	0.00193452	0.00941033	2.47675	1.30845	up
	Lsmp121707	Cuneataside E	Others	C24H40O11	-	745529	1.18078e+06	751659	187521	229696	301512	1.11249	0.0394859	0.0659006	3.72597	1.89762	up
	Lssp210111	2α-Acetoxy-14β-[(S)-2-methyl-butyryloxy]-4(20),11-taxadiene	Others	C27H42O6	-	89844.9	82753.1	85874.7	239684	201893	173092	1.13685	0.0242994	0.045872	0.420506	-1.2498	down
	Lssp210123	α-Conidendrin	Others	C20H20O6	-	1.84708e+06	1.6951e+06	1.71256e+06	501660	626628	559415	1.1569	6.68285e-05	0.0017097	3.11355	1.63856	up
	Lssp210280	1,5-dihydroxy ketone-6 murine O-β-D-glucoside	Others	C19H18O11	-	28530.7	37437.9	58824.9	92687.7	101599	101585	1.05498	0.0162908	0.0347762	0.421783	-1.24543	down
	Lwhp010633	Echinopsine	Alkaloids	C10H9NO	83-54-5	664763	714412	731401	100766	102146	82816.7	1.16252	0.000425597	0.00413885	7.38664	2.88492	up
	ML10179289	2-Phenylethanol	Others	C8H10O	60-12-8	290638	360975	342344	1.13937e+06	1.07017e+06	968625	1.15452	0.00148201	0.00799835	0.312746	-1.67694	down
	MWS04412	N(6),N(6)-Dimethyl-L-lysine	Amino acids and derivatives	C8H18N2O2	2259-86-1	1.35511e+06	1.4365e+06	1.41246e+06	7.45124e+07	6.82165e+07	7.19064e+07	1.16547	0.000676006	0.00533246	0.0195871	-5.67396	down
	MWS0442	Maltotriose	Others	C18H32O16	1109-28-0	619071	521837	602812	2.22443e+06	2.23585e+06	2.25527e+06	1.16208	0.000112518	0.00226512	0.259654	-1.94534	down
	MWS04447	Homoproline	Amino acids and derivatives	C6H11NO2	56879-46-0	80780.1	98743.1	101991	5.04675e+06	5.13939e+06	5.86253e+06	1.16455	0.00238557	0.0106364	0.0175413	-5.8331	down
	MWS04559g	3-Hydroxy-L-phenylalanine	Amino acids and derivatives	C9H11NO3	587-33-7	3.11845e+06	2.986e+06	2.88446e+06	6.1327e+06	6.00639e+06	6.52442e+06	1.16076	0.000560745	0.00486848	0.48163	-1.054	down
	MWS0811	L-Pipecolic Acid	Alkaloids	C6H11NO2	3105-95-1	2.97295e+06	2.80765e+06	2.98241e+06	1.33908e+07	1.33287e+07	1.36704e+07	1.1652	2.45652e-06	0.000364893	0.21696	-2.2045	down
	MWS1771	L-Tyrosine methyl ester	Amino acids and derivatives	C10H13NO3	1080-06-4	45841.4	69704	42227.6	185272	134119	143752	1.10451	0.00981176	0.024665	0.340657	-1.55361	down
	MWS1926	DL-Leucine*	Amino acids and derivatives	C6H13NO2	328-39-2	855828	867567	855044	2.14215e+06	2.48679e+06	2.43671e+06	1.16064	0.00507635	0.0163831	0.364926	-1.45433	down
	MWS201447	Phe-Ala	Amino acids and derivatives	C12H16N2O3	3918-87-4	35673.5	35731.6	47626.6	185184	138943	162450	1.14713	0.0075055	0.0210564	0.244631	-2.03132	down
	MWS201458	Phe-Ile	Amino acids and derivatives	C15H22N2O3	22951-94-6	22001	23823.7	23351.6	71204.2	104091	102214	1.14666	0.0225343	0.0434755	0.249276	-2.00418	down
	MWS201465	Glu-Phe	Amino acids and derivatives	C14H18N2O5	20556-22-3	24205.2	38336.9	25783.7	198410	195427	170588	1.15052	0.000562454	0.00486848	0.156488	-2.67587	down
	MWS20147	Luteolin-3'-O-glucoside	Flavonoids	C21H20O11	5154-41-6	7.76607e+07	7.50983e+07	7.33841e+07	2.88816e+07	2.24844e+07	3.61162e+07	1.12105	0.00400655	0.0140976	2.58502	1.37018	up
	MWS20148	Apigenin-4'-O-glucoside*	Flavonoids	C21H20O10	-	3.98281e+06	4.42082e+06	3.93305e+06	9.63746e+06	1.01417e+07	5.99828e+06	1.05024	0.0734271	0.107334	0.478585	-1.06315	down
	MWS20201	1-O-Galloyl-β-D-glucose*	Phenolic acids	C13H16O10	58511-73-2	267504	343060	369560	1.89948e+06	2.23635e+06	2.14851e+06	1.15769	0.00163511	0.00847222	0.155963	-2.68072	down
	MWS4296	Glycylphenylalanine*	Amino acids and derivatives	C11H14N2O3	3321-03-7	101285	130309	85233	357368	310749	350195	1.13792	0.000297041	0.00347396	0.311129	-1.68441	down
	MWS4309	Glycyl-tryptophan	Amino acids and derivatives	C13H15N3O3	2390-74-1	31705.9	13240.6	18498.4	48949.2	75431.1	68797.9	1.04604	0.0144203	0.0322147	0.328427	-1.60636	down
	MWS4354	N6-methyladenosine	Nucleotides and derivatives	C11H15N5O4	1867-73-8	35235	31925.5	29407.2	71901.4	75962.8	73744.5	1.15579	8.16314e-05	0.00192503	0.435758	-1.1984	down
	MWS4525	6-O-methylguanine	Nucleotides and derivatives	C6H7N5O	20535-83-5	25046.6	31281.9	30864.8	56560.7	66197.9	54938.7	1.12837	0.00406682	0.0142687	0.490684	-1.02713	down
	MWSHC2017	Myricetin	Flavonoids	C15H10O8	529-44-2	29966.1	6151.1	36981.8	547791	602188	566093	1.10619	4.91371e-05	0.00150184	0.0425967	-4.55312	down
	MWSHC2035	4-Methoxycinnamic acid	Phenolic acids	C10H10O3	830-09-1	2.15523e+06	2.2027e+06	2.01575e+06	1.05182e+06	742605	651300	1.11745	0.00291292	0.0119092	2.60605	1.38186	up
	MWSHC2041	sophorabioside	Flavonoids	C27H30O14	2945-88-2	2.16241e+07	2.03236e+07	2.08255e+07	686673	975564	568209	1.1604	0.000105859	0.00216169	28.1438	4.81475	up
	MWSHC2099	Salcolin A*	Flavonoids	C27H26O11	369390-51-2	1.50619e+06	1.24316e+06	1.65869e+06	383373	332944	337729	1.1552	0.0105534	0.0258158	4.18202	2.0642	up
	MWSHY0008	Apigenin-6-C-glucoside (Isovitexin)*	Flavonoids	C21H20O10	38953-85-4	1.22087e+07	1.26068e+07	1.29546e+07	3.75249e+07	3.51206e+07	2.5455e+07	1.12874	0.0316618	0.055743	0.385015	-1.37701	down
	MWSHY0016	Luteolin-6-C-glucoside (Isoorientin)*	Flavonoids	C21H20O11	4261-42-1	674462	897803	863062	1.89422e+06	2.31709e+06	2.43423e+06	1.13488	0.00619729	0.0188606	0.366461	-1.44827	down
	MWSHY0040	Oroxin A	Flavonoids	C21H20O10	57396-78-8	239304	434060	260772	4.79169e+06	5.77804e+06	914280	1.0258	0.141122	0.184065	0.0813424	-3.61985	down
	MWSHY0046	Quercetin-3-O-glucoside (Isoquercitrin)*	Flavonoids	C21H20O12	482-35-9	1.16937e+07	1.37664e+07	1.05298e+07	2.43586e+07	3.24787e+07	2.95883e+07	1.12727	0.0107616	0.0261428	0.416427	-1.26387	down
	MWSHY0056	Naringenin-7-O-Rutinoside(Narirutin)	Flavonoids	C27H32O14	14259-46-2	99072	83145.6	100019	762679	666779	684989	1.16261	0.00172738	0.00880174	0.13348	-2.90531	down
	MWSHY0064	Isorhamnetin-3-O-neohesperidoside*	Flavonoids	C28H32O16	55033-90-4	7.10803e+07	7.32709e+07	7.26145e+07	1.05483e+06	957042	1.56151e+06	1.16256	2.43847e-05	0.00105068	60.7172	5.92403	up
	MWSHY0067	Quercetin-3-O-rutinoside (Rutin)*	Flavonoids	C27H30O16	153-18-4	8.74875e+07	9.36312e+07	8.84404e+07	1.09214e+07	1.03903e+07	1.1558e+07	1.16491	0.000412923	0.00408927	8.20083	3.03577	up
	MWSHY0080	Luteolin-7-O-neohesperidoside (Lonicerin)*	Flavonoids	C27H30O15	25694-72-8	8.98918e+07	1.06428e+08	8.16871e+07	1.02944e+07	9.74717e+06	9.74821e+06	1.16272	0.00761509	0.0211569	9.3323	3.22223	up
	MWSHY0100	Avicularin(Quercetin-3-O-α-L-arabinofuranoside)*	Flavonoids	C20H18O11	572-30-5	3.55116e+06	5.18013e+06	3.48263e+06	281700	325439	625443	1.13418	0.0191069	0.0386546	9.90923	3.30877	up
	MWSHY0104	Luteolin-7-O-glucoside (Cynaroside)	Flavonoids	C21H20O11	5373-11-5	1.06654e+08	9.41528e+07	9.34909e+07	1.02798e+07	2.68058e+07	2.46456e+07	1.09055	0.000392504	0.0040192	4.76741	2.25321	up
	MWSHY0135	Isorhamnetin-3-O-rutinoside (Narcissin)*	Flavonoids	C28H32O16	604-80-8	7.7367e+07	7.94477e+07	7.56368e+07	2.14166e+06	1.71374e+06	2.26744e+06	1.16433	0.000157078	0.00255487	37.9646	5.24658	up
	MWSHY0136	Kaempferol-3-O-glucoside (Astragalin)*	Flavonoids	C21H20O11	480-10-4	1.01226e+08	8.44468e+07	1.00497e+08	1.77733e+07	1.67417e+07	2.66813e+07	1.14239	0.000946734	0.00635295	4.67627	2.22536	up
	MWSHY0141	7-Hydroxy-4-chromone	Others	C9H6O3	59887-89-7	150181	127231	296690	479857	454930	423210	1.01609	0.0299709	0.0536115	0.422756	-1.2421	down
	MWSHY0158	Theaflavin-3,3'-di-O-gallate	Tannins	C43H32O20	30462-35-2	6417.69	10237.8	8869.79	18216.5	18216.5	31647.6	1.05177	0.0790243	0.1141	0.374927	-1.41532	down
	MWSHY0162	Quercetin-3-O-sophoroside (Baimaside)	Flavonoids	C27H30O17	18609-17-1	681884	627236	481762	107080	95572.5	91800.5	1.15633	0.0136267	0.0311082	6.08207	2.60456	up
	MWSHY0181	Apigenin-8-C-Glucoside (Vitexin)*	Flavonoids	C21H20O10	3681-93-4	1.14209e+07	1.29373e+07	1.12154e+07	3.38181e+07	2.48193e+07	3.28007e+07	1.13557	0.0195423	0.03934	0.389045	-1.36199	down
	MWSHY0189	Apigenin-7-O-glucoside(Cosmosiin)*	Flavonoids	C21H20O10	578-74-5	4.53012e+06	3.54519e+06	4.77377e+06	1.17387e+07	1.04755e+07	7.53551e+06	1.08641	0.0363797	0.0617475	0.431906	-1.21121	down
	MWSHY0190	Diosmetin-7-O-rutinoside (Diosmin)	Flavonoids	C28H32O15	520-27-4	7.92101e+06	6.6707e+06	8.23212e+06	244561	245246	396915	1.15907	0.00389685	0.0138898	25.7396	4.68592	up
	MWSHY0201	Kaempferol-3,7-O-dirhamnoside (Kaempferitrin)	Flavonoids	C27H30O14	482-38-2	1.62344e+06	1.42207e+06	1.65023e+06	709389	676749	637114	1.15523	0.00386027	0.0138204	2.32089	1.21468	up
	MWSmce056	DL-Tryptophan	Amino acids and derivatives	C11H12N2O2	54-12-6	3.61646e+07	3.35813e+07	3.42161e+07	1.42648e+07	1.49942e+07	1.45394e+07	1.16338	0.000760612	0.00562822	2.37364	1.2471	up
	MWSmce498	Apigenin-7-O-neohesperidoside (Rhoifolin)*	Flavonoids	C27H30O14	17306-46-6	1.68177e+07	1.5396e+07	1.66771e+07	222054	380601	886301	1.13804	0.000126849	0.0023797	32.8356	5.03719	up
	MWSmce689	Methyl linolenate	Lipids	C19H32O2	301-00-8	52110.6	45668.4	45289.4	144221	127505	116028	1.15165	0.00670754	0.0197764	0.368967	-1.43844	down
	MWSprf003	3'-hydroxyPuerarin	Flavonoids	C21H20O10	117060-54-5	1.3739e+06	1.4912e+06	1.11377e+06	3.91853e+06	9.66237e+06	4.41989e+06	1.07733	0.125394	0.166721	0.221039	-2.17763	down
	MWSprf050	Methylhesperidin	Flavonoids	C29H36O15	11013-97-1	2.53889e+06	9.35627e+06	8.2191e+06	50869.3	70045	37077	1.14489	0.0874928	0.123834	127.312	6.99223	up
	MWSprf134	Plantagoside	Flavonoids	C21H22O12	78708-33-5	3.58819e+06	4.86288e+06	5.15845e+06	1.31076e+06	999170	904494	1.13886	0.0143342	0.0321211	4.23389	2.08198	up
	MWSslk002	Sophoricoside*	Flavonoids	C21H20O10	152-95-4	3.58292e+06	4.57869e+06	3.99668e+06	9.27542e+06	9.87342e+06	1.13676e+07	1.14255	0.00375471	0.0137226	0.398418	-1.32765	down
	MWSslk055	Nevadensin*	Flavonoids	C18H16O7	10176-66-6	358896	400914	388789	168770	172973	173458	1.16145	0.00311986	0.0122991	2.22942	1.15667	up
	MWSslk056	Acefylline; Theophylline-7-acetic acid	Alkaloids	C9H10N4O4	652-37-9	16326.3	20518.3	26637	69952.8	36188.3	61798.5	1.03521	0.0656807	0.0983608	0.378002	-1.40353	down
	MWSslk148	Rutin Trihydrate	Flavonoids	C27H36O19	207671-50-9	1.04651e+08	1.04186e+08	1.03453e+08	1.36773e+07	1.19986e+07	1.04584e+07	1.16268	1.43076e-05	0.00075235	8.64247	3.11144	up
	MWSslk165	Diosmetin-7-O-Neohesperidoside (Neodiosmin)	Flavonoids	C28H32O15	38665-01-9	6.68863e+06	7.37173e+06	5.71547e+06	198697	182051	240128	1.16328	0.00556805	0.0173984	31.8515	4.99329	up
	MWSslk254	Kaempferol-3-O-glucorhamnoside*	Flavonoids	C27H30O15	40437-72-7	1.01024e+08	6.18598e+07	9.39918e+07	1.12582e+07	5.02448e+06	7.5651e+06	1.13566	0.0212735	0.0415653	10.7714	3.42914	up
	MWStz070	N-(2-Hydroxy-4-methoxyphenyl)acetamide	Alkaloids	C9H11NO3	58469-06-0	1.68978e+06	1.79034e+06	1.84685e+06	3.74725e+06	4.05531e+06	3.80309e+06	1.1608	0.000350134	0.00382191	0.458998	-1.12344	down
	MWStz342	5-O-Coumaroylquinic acid	Phenolic acids	C16H18O8	32451-86-8	8.55016e+06	1.45722e+07	1.45142e+07	4.70626e+07	5.17867e+07	5.40125e+07	1.1296	0.000178959	0.00280933	0.246213	-2.02202	down
	MWStz446	Isorhamnetin 7-O-glucoside	Flavonoids	C22H22O12	6743-96-0	3.13217e+06	3.27756e+06	4.18049e+06	1.42852e+06	2.02758e+06	1.47498e+06	1.09212	0.0131553	0.0302523	2.14764	1.10275	up
	MWStz475	Apigenin 6,8-di-C-alpha-L-arabinopyranoside*	Flavonoids	C25H26O13	73140-47-3	1.08255e+08	9.07139e+07	1.08237e+08	1.63224e+07	1.60539e+07	1.52903e+07	1.16301	0.00444195	0.0150683	6.4449	2.68816	up
	MWStz487	Robinetin	Flavonoids	C15H10O7	490-31-3	3.48386e+06	1.97845e+06	3.45932e+06	437389	786647	408084	1.10757	0.0333602	0.0578212	5.46628	2.45056	up
	MWStz497	Matairesinol*	Lignans and Coumarins	C20H22O6	580-72-3	3.95405e+06	4.2489e+06	3.43787e+06	422017	436596	472556	1.16316	0.00459013	0.0153171	8.7448	3.12843	up
	MWStz538	3',4',5,5',6,7-Hexamethoxyflavone*	Flavonoids	C21H22O8	29043-07-0	318831	274821	280731	15273	20552.3	19417.8	1.1624	0.0022715	0.0103311	15.8279	3.9844	up
	MWStz568	6-Hydroxykaempferol 3,6-diglucoside*	Flavonoids	C27H30O17	142674-16-6	1.18761e+06	1.12208e+06	1.22386e+06	135296	106625	131196	1.16279	0.000317203	0.00354367	9.47035	3.24342	up
	MWStz611	Asiatic acid	Terpenoids	C30H48O5	464-92-6	39358.5	39985.4	34433.7	381682	453319	445012	1.16358	0.00321539	0.012515	0.0888879	-3.49187	down
	MWStz746	Apigenin 6-C-alpha-L-arabinopyranosyl-8-C-beta-D-xylopyranoside*	Flavonoids	C25H26O13	677021-30-6	1.21338e+08	1.11462e+08	1.07825e+08	1.79412e+07	1.5511e+07	2.09735e+07	1.15959	0.000502864	0.00459805	6.25853	2.64582	up
	Qagp003587	N-Monocinnamoylputrescine*	Alkaloids	C13H18N2O	-	79679.5	208830	43067.6	2.60964e+07	2.2759e+07	2.58539e+07	1.15016	0.00183616	0.00915618	0.00443824	-7.8158	down
	Qatp004621	Machilin H	Lignans and Coumarins	C21H26O6	-	469227	835972	631448	1.63114e+06	1.79904e+06	1.717e+06	1.10448	0.00359238	0.0134906	0.376254	-1.41022	down
	Qmjp080407	14(15)-Bisnor-13-oxolabd-8(17),11(E)-dien-19-oic acid	Terpenoids	C18H26O3	-	28312.4	28508.9	31844.8	122932	138456	138286	1.16259	0.00163504	0.00847222	0.221846	-2.17237	down
	Qmqp101718	Isofuranodiene	Terpenoids	C15H20O	57566-47-9	76217.3	54114.1	64415.4	166283	149164	125063	1.11177	0.00862006	0.0228553	0.442094	-1.17757	down
	Ramp002586	Genistein 7,4'-di-O-beta-D-glucopyranoside	Flavonoids	C27H30O15	36190-98-4	1.16618e+07	1.0929e+07	9.4605e+06	563373	591808	496978	1.1639	0.00399808	0.0140976	19.3997	4.27796	up
	Sagp002728	Maesopsin 4-O-Glucoside(Hovetrichoside C)	Flavonoids	C21H22O11	-	1.5131e+07	1.57096e+07	1.63137e+07	409158	364863	270483	1.16317	0.000417751	0.00410398	45.1452	5.4965	up
	Salp005796	Fraxiresinol	Lignans and Coumarins	C21H24O8	89199-97-3	103434	130238	107989	63616.6	50617.4	53864	1.12352	0.00933991	0.0238449	2.03251	1.02326	up
	Sayp006468	Acutissimalignan B*	Lignans and Coumarins	C20H20O6	-	252185	200235	226808	78676.3	93122.8	100525	1.13935	0.0052873	0.0168425	2.49419	1.31857	up
	Sazp006172	Comazaphilone G	Others	C22H24O7	-	107696	118500	153620	50456.4	66013.1	43102.8	1.09124	0.0190112	0.0385498	2.38021	1.25109	up
	Smcp001137	naphthisoxazol A*	Alkaloids	C11H9NO2	-	3.32025e+07	3.46966e+07	3.23914e+07	1.36658e+07	1.58857e+07	1.45252e+07	1.15772	3.70593e-05	0.00126413	2.27536	1.1861	up
	Smgp006499	Buddlenoid A*	Flavonoids	C30H26O13	142750-32-1	9.05545e+06	8.78969e+06	8.57948e+06	875966	817098	1.0851e+06	1.16219	8.93404e-06	0.000645353	9.51154	3.24968	up
	Smhp004476	Isovitexin-2''-O-xyloside	Flavonoids	C26H28O14	-	2.0556e+06	1.72009e+06	1.93339e+06	7.35579e+06	1.12715e+07	7.01306e+06	1.13957	0.0391537	0.0655945	0.22266	-2.16709	down
	Smnp001524	8-C-glucosyl-noreugenin	Others	C16H18O9	-	70118.5	108446	73391	40066	24944.2	47156.1	1.01186	0.0428661	0.0702329	2.24627	1.16753	up
	Smnp001863	8-O-methyl-7-hydroxyaloin B	Quinones	C22H24O10	-	8.05844e+07	8.05699e+07	9.57488e+07	2.92941e+07	3.26249e+07	2.4201e+07	1.145	0.00240291	0.0106631	2.98308	1.5768	up
	Wacyp02734	1-O-Glutamoyl-4-O-Galloyl-5-O-caffeoylshikimic acid	Phenolic acids	C28H28N2O14	-	12475	21203.3	19935.3	2.40904e+06	2.384e+06	2.15118e+06	1.16273	0.00126164	0.00729081	0.0077206	-7.01707	down
	Wacyp03790	2-(3,4-dihydroxyphenyl)-2H-chromene-3,5,7-triol	Flavonoids	C15H12O6	-	1.01682e+07	2.11649e+07	1.15652e+07	3.8162e+07	3.34756e+07	3.58206e+07	1.0537	0.0149998	0.0329808	0.399209	-1.32478	down
	Wacyp04031	4-(2,4,6-Trihydroxybenzoyl)-3-Formyl-5-Hydroxybenzoic acid	Phenolic acids	C15H10O8	-	2.92052e+06	2.68099e+06	3.25902e+06	1.66356e+06	1.11488e+06	1.11699e+06	1.10189	0.00268242	0.0114177	2.2746	1.18561	up
	Wacyp04090	Phenylethyl Primeveroside	Others	C19H28O10	-	938405	614833	924232	1.84561e+06	2.61454e+06	2.44712e+06	1.10433	0.0126953	0.0294426	0.358676	-1.47925	down
	Wacyp04149	N-trans-Cinnamoyl N6-Methylagmatine	Alkaloids	C15H22N4O	-	233713	293175	291110	4.56437e+07	4.77132e+07	4.73685e+07	1.16511	0.000186024	0.00283774	0.00581273	-7.42657	down
	Wacyp04478	4-(2,6-Dihydroxybenzoyl)-3-Formyl-5-Hydroxybenzoic acid	Phenolic acids	C15H10O7	127448-92-4	1.91135e+06	2.08891e+06	1.88619e+06	334973	303765	172818	1.1416	4.83417e-05	0.00150184	7.25328	2.85863	up
	Wacyp04569	2-(4-hydroxyphenyl)-2H-chromene-3,5,7-triol	Flavonoids	C15H12O5	-	1.53063e+07	1.00502e+07	1.45501e+07	2.64023e+07	3.08882e+07	2.25464e+07	1.06003	0.0137808	0.0313095	0.499851	-1.00043	down
	Wacyp05774	3,7-Dimethyl-2,6-octadienyl 6-O-(Beta-D-Glucopyranosyl)-Beta-D-glucopyranoside	Terpenoids	C22H38O11	-	29188.3	39235.5	45979.7	329927	270542	237924	1.15023	0.0103335	0.025558	0.136456	-2.8735	down
	Wacyp05914	3,4-O-Di-p-Coumaroylshikimic acid	Phenolic acids	C25H22O9	-	1.62217e+06	2.07516e+06	2.39782e+06	4.50329e+06	4.81495e+06	4.85483e+06	1.12465	0.00194624	0.00941033	0.430051	-1.21742	down
	Wacyp06607	4-Cinnamoyl-5-Caffeoylquinic acid	Phenolic acids	C25H24O10	-	3.36643e+06	5.44536e+06	5.39894e+06	2.66206e+07	2.6592e+07	2.50233e+07	1.14602	2.71169e-05	0.00105713	0.181639	-2.46085	down
	Wacyp06810	3-O-Cinnamoyl-5-O-caffeoylshikimic acid*	Phenolic acids	C25H22O9	-	3.81088e+06	3.88346e+06	3.62657e+06	2.39037e+07	2.37799e+07	2.4517e+07	1.16528	2.68707e-05	0.00105713	0.156798	-2.67302	down
	Wafp004334	N-Feruloyltyramine 4'-glucoside	Alkaloids	C24H29NO9	-	271912	240268	366718	928648	693380	880948	1.11868	0.00661947	0.0196376	0.351141	-1.50988	down
	Wagp004981	Limocitrin 3-Glucoside*	Flavonoids	C23H24O13	-	1.71402e+06	1.32729e+06	1.58382e+06	920205	825280	566832	1.05649	0.00775459	0.0213992	2.00021	1.00015	up
	Wagp005297	3-Hydroxy-beta-ionol 3-Glucoside	Others	C19H32O7	-	436206	562307	482790	196731	234435	233709	1.13477	0.0111936	0.0268913	2.22794	1.15571	up
	Wagp009079	3,5,6,7,8,4'-Hexamethoxyflavone*	Flavonoids	C21H22O8	34170-18-8	304876	268369	274905	13555.7	21330.8	18029	1.15989	0.00125541	0.0072719	16.0284	4.00256	up
	Wagp009942	5-Hydroxy-3,7,3',4'-tetramethoxyflavone (Retusin)*	Flavonoids	C19H18O7	1245-15-4	1.6803e+07	1.77986e+07	1.59111e+07	1.62629e+06	1.49555e+06	1.55518e+06	1.16498	0.00121279	0.00716013	10.8002	3.43299	up
	Wahlp02159	D-Pantothenic Acid 4'-O-Beta-Glucoside	Others	C15H27NO10	29588-37-2	3.08563e+06	3.64694e+06	3.13593e+06	398471	449464	425261	1.1634	0.00370239	0.0136533	7.75097	2.95438	up
	Wahp006113	Ayanin-3'-O-β-D-glucoside	Flavonoids	C24H26O12	-	827551	880394	741103	231267	226311	240392	1.16145	0.00446617	0.0151087	3.50882	1.81098	up
	Wahp006462	Ayanin-5-O-β-D-glucoside	Flavonoids	C24H26O12	-	77624.8	56778	85600.2	644959	628139	599139	1.15784	1.82682e-05	0.00085141	0.117508	-3.08917	down
	Walbp06373	2-Ethynyl-5-methoxybenzo-1,4-quinone	Quinones	C9H6O3	82511-23-7	848873	788819	719573	1.5185e+06	1.67229e+06	1.65656e+06	1.15155	0.000260237	0.00331162	0.4863	-1.04008	down
	Walbsp5132	Kaempferol 3-(6''-p-coumaryl)sophoroside	Flavonoids	C36H36O18	-	277195	208027	213352	497184	606901	654462	1.12668	0.00736893	0.0208718	0.397245	-1.3319	down
	Waptp02666	Procyanidin B5*	Tannins	C30H26O12	12798-57-1	2.9431e+06	2.82259e+06	2.82317e+06	1.26276e+06	1.23122e+06	1.10508e+06	1.15996	1.58965e-05	0.000796783	2.38642	1.25485	up
	Waptp02966	Procyanidin B6*	Tannins	C30H26O12	12798-58-2	2.01055e+07	2.49183e+07	2.51887e+07	1.01201e+07	1.19931e+07	1.05599e+07	1.13486	0.0104437	0.0256498	2.14894	1.10363	up
	Waptp03252	Procyanidin B7	Tannins	C30H26O12	-	2.23724e+07	2.3586e+07	2.87198e+07	9.49736e+06	1.05379e+07	1.03082e+07	1.14637	0.014992	0.0329808	2.46109	1.2993	up
	Waptp03744	Procyanidin B8	Tannins	C30H26O12	12798-60-6	3.01782e+07	3.52795e+07	3.07934e+07	1.41621e+07	1.19306e+07	1.22363e+07	1.15159	0.00243198	0.0107427	2.51118	1.32836	up
	Waqkp03233	Diosmetin 3'-Arabinoside-7-glucuronide	Flavonoids	C27H28O16	-	7.57755e+06	7.3781e+06	8.05326e+06	425098	605093	515232	1.16207	0.000389078	0.0040192	14.8884	3.89612	up
	Waqkp03287	Chrysoeriol 7-O-Neohesperidoside	Flavonoids	C28H32O15	-	7.22764e+06	7.02408e+06	7.62621e+06	363870	372286	305027	1.16449	0.00055313	0.00483447	21.0125	4.39318	up
	Wasdp05671	Santalol A	Terpenoids	C15H24O	-	532462	434381	593615	1.05897e+06	1.25562e+06	1.01486e+06	1.11823	0.00458769	0.0153171	0.468683	-1.09332	down
	Wasyqp1413	Imino-Tryptophan	Amino acids and derivatives	C11H10N2O2	-	178864	134025	206678	1.95218e+06	1.97851e+06	2.01537e+06	1.15943	4.40461e-07	0.000108177	0.08738	-3.51655	down
	Wasyqp1765	Styrylamine	Alkaloids	C8H9N	83148-11-2	1.5136e+06	1.58062e+06	1.39449e+06	5.65535e+06	6.18415e+06	5.43934e+06	1.16205	0.00165523	0.00852254	0.259781	-1.94463	down
	Wasyqp1805	L-Kynurenine	Alkaloids	C10H12N2O3	2922-83-0	26172.9	28700.9	26847.6	170305	198052	194333	1.16376	0.00275644	0.0115922	0.145233	-2.78355	down
	Wasyqp2670	Epicatechin 3-Glucoside	Flavonoids	C21H24O11	-	351234	383120	388923	899735	915698	1.14498e+06	1.14841	0.014761	0.0327194	0.379432	-1.39809	down
	Wasyqp2717	Hydroxybenzoyl Aminogalactitol	Alkaloids	C13H19NO8	-	747133	926319	806365	266081	262790	277009	1.15795	0.00846827	0.0226806	3.07716	1.6216	up
	Wasyqp2936	2-prop-2-ynylcyclohexa-2,5-diene-1,4-dione	Quinones	C9H6O2	-	1.23165e+06	1.08307e+06	1.35076e+06	7.92586e+06	7.78032e+06	8.04017e+06	1.16289	4.09161e-07	0.000108177	0.15436	-2.69563	down
	Wasyqp6350	Dehydrophytosphingosine	Lipids	C18H37NO3	-	372149	363929	382151	787095	841794	798136	1.16328	0.000598578	0.00501762	0.460741	-1.11797	down
	Waymp02771	Isovitexin 4'-O-arabinoside	Flavonoids	C26H28O14	-	1.63593e+06	1.90518e+06	1.62686e+06	5.59734e+06	6.02428e+06	5.33796e+06	1.15918	0.000572238	0.00491405	0.304723	-1.71443	down
	Wayp002574	N-Hydroxyhexanoyl nornicotine glucoside	Alkaloids	C21H32N2O7	-	426615	281333	297611	105824	84693.3	121711	1.11983	0.0318031	0.0558715	3.22059	1.68732	up
	Wbjp001317	vasicinone	Alkaloids	C11H10N2O2	486-64-6	116147	115430	123348	1.80496e+06	1.89747e+06	2.03355e+06	1.16515	0.0013482	0.0075937	0.0618769	-4.01446	down
	Wbmp002283	Α-hydroxyquinoline	Alkaloids	C9H7NO	-	224305	194218	179576	83217.4	79897.3	101316	1.13337	0.00507059	0.0163831	2.26183	1.17749	up
	Wbmp004936	Blumenol C glucoside; Byzantionoside B	Terpenoids	C19H32O7	135820-80-3	2.3743e+06	4.61318e+06	4.56807e+06	1.18405e+06	525038	706492	1.07879	0.0461412	0.0740672	4.78375	2.25814	up
	Wbmp005366	Humulene epoxide II	Terpenoids	C15H24O	19888-34-7	325660	320896	306935	831894	678885	651663	1.14486	0.018019	0.037115	0.440933	-1.18137	down
	Wbtp003840	1,3,6-trihydroxy-7-methoxy-2-[(2s,3r,4r,5s,6r)-3,4,5-trihydroxy-6-(hydroxymethyl)oxan-2-yl]xanthen-9-one	Flavonoids	C20H20O11	23445-00-3	70562.4	72335.8	68487.5	177692	124923	208619	1.09886	0.0546094	0.0847256	0.413481	-1.27411	down
	Wbtp004753	1,2,3,7,8-pentahydroxy-6-methylanthracene-9,10-dione*	Flavonoids	C15H10O7	-	1.91599e+06	2.17028e+06	2.93904e+06	386985	341214	418494	1.15173	0.0232594	0.0445593	6.12658	2.61508	up
	Wbtp004961	1,2,4,5-tetrahydroxy-7-(hydroxymethyl)anthracene-9,10-dione*	Flavonoids	C15H10O7	-	3.48139e+06	3.14562e+06	2.90533e+06	516840	528809	520712	1.16362	0.00392161	0.0139183	6.08566	2.60541	up
	Wbtp005759	1,2,5,7,8-pentahydroxy-3-methylanthracene-9,10-dione	Quinones	C15H10O7	-	937459	913321	891114	193540	265986	273096	1.14946	0.00016167	0.00259518	3.74258	1.90403	up
	Wbwp006397	(3r,4r)-3-(2h-1,3-benzodioxol-5-ylmethyl)-4-[(4-hydroxy-3-methoxyphenyl)methyl]oxolan-2-one*	Lignans and Coumarins	C20H20O6	-	305525	251877	275870	130216	94930.8	118204	1.13242	0.00170838	0.00874122	2.42689	1.27911	up
	Wbwp008548	[(1R,2S)-1-(1,3-benzodioxol-5-yl)-2-methyl-3-oxobutyl]4-hydroxy-3-methoxybenzoate	Lignans and Coumarins	C20H20O7	-	300920	291474	265543	27654.6	19312.9	21896	1.16118	0.000988258	0.00648973	12.4585	3.63906	up
	Wccp002543	γ-Glutamylphenylalanine	Amino acids and derivatives	C14H18N2O5	7432-24-8	12703.2	13823.5	9239.9	118812	100534	99363.1	1.15679	0.00315763	0.0123687	0.112223	-3.15556	down
	Wcdp003593	2-(3,4-dihydroxyphenyl)-4-[2-(3,4-dihydroxyphenyl)-3,5,7-trihydroxy-3,4-dihydro-2h-1-benzopyran-8-yl]-3,4-dihydro-2h-1-benzopyran-3,5,7-triol	Others	C30H26O12	-	1.36452e+07	1.77547e+07	1.81703e+07	5.87157e+06	6.92944e+06	4.72668e+06	1.12376	0.00865495	0.0228553	2.8281	1.49983	up
	Wcdp006929	(9Z,11E,13E,15Z)-4-Oxo-9,11,13,15-Octadecatetraenoic Acid	Lipids	C18H26O3	17699-21-7	84503.7	93332.3	98455.9	262895	277247	236185	1.15647	0.00247557	0.0108395	0.355896	-1.49047	down
	Wcfp004977	Malonyltryptophan	Amino acids and derivatives	C14H14N2O5	-	1.28221e+06	1.20377e+06	1.16173e+06	78614.7	104420	102522	1.16228	0.000570617	0.00491405	12.7741	3.67515	up
	Wcjp001256	9-Alpha-Ribofuranosyladenine*	Nucleotides and derivatives	C10H13N5O4	-	2.68417e+06	2.10742e+06	2.52643e+06	5.49252e+06	5.04317e+06	4.491e+06	1.12861	0.00349367	0.0132666	0.487001	-1.038	down
	Wcjp002598	8-hydroxyquinoline	Alkaloids	C9H7NO	148-24-3	1.99453e+06	1.88417e+06	2.14272e+06	882713	863419	892452	1.16055	0.00399176	0.0140976	2.28207	1.19034	up
	Wcop005243	2-(3-tert-butyl-2-hydroxyphenyl)-2-hydroxyindene-1,3-dione	Terpenoids	C19H18O4	71313-34-3	752340	907496	588780	37747.5	63124.9	107706	1.12603	0.0143886	0.0322079	10.7807	3.43037	up
	Wdzp011630	11-deoxyalisol B	Terpenoids	C30H48O3	-	104728	104753	113864	7785.8	9507.02	8179.87	1.16402	0.000694591	0.0054156	12.6938	3.66605	up
	Wtmp005173	5,7-dihydroxy-2-(4-hydroxyphenyl)-6-[(2S,4R,5S)-3,4,5-trihydroxy-6-[[(2R,3S,5R)-3,4,5-trihydroxy-6-methyloxan-2-yl]oxymethyl]oxan-2-yl]chromen-4-one*	Flavonoids	C27H30O14	-	1.10033e+06	974441	1.53943e+06	2.10825e+07	1.86092e+07	1.66092e+07	1.15852	0.00477894	0.0157123	0.0641943	-3.96141	down
	Xmbp001692	2,4,6-Trihydroxybenzoic acid	Phenolic acids	C7H6O5	83-30-7	2.51072e+06	2.61494e+06	2.80253e+06	2.1257e+07	2.24239e+07	2.16911e+07	1.16497	0.000146729	0.00253779	0.121278	-3.04361	down
	Xmgp006913	2,4,2',4'-tetrahydroxy-3'-prenylchalcone	Flavonoids	C20H20O5	-	6.63203e+06	5.39852e+06	5.87177e+06	1.31176e+06	1.43581e+06	1.14532e+06	1.15777	0.00411679	0.014362	4.59872	2.20123	up
	Xmyp004945	Kaempferol-3-O-(6''-Rhamnosyl-2''-Glucosyl)Glucoside (Camelliaside A)	Flavonoids	C33H40O20	135095-52-2	1.07123e+06	1.3639e+06	1.42605e+06	6.16308e+06	6.10128e+06	8.9077e+06	1.14705	0.0234668	0.0448867	0.182371	-2.45505	down
	Xmyp005654	Kaempferol-4'-O-glucoside*	Flavonoids	C21H20O11	-	1.15567e+08	9.29569e+07	1.08648e+08	3.30809e+07	1.56132e+07	2.71394e+07	1.11115	0.000917837	0.0062284	4.18249	2.06436	up
	Yaap001430	3-O-galloyl-beta-d-glucose*	Phenolic acids	C13H16O10	-	297254	334710	328623	1.60239e+06	2.10414e+06	1.52767e+06	1.15649	0.0154572	0.0335954	0.183521	-2.44598	down
	Yaap003937	1,8-Epoxy-p-menthan-2-ol glucoside	Terpenoids	C16H28O7	155836-26-3	108420	148683	153857	2.64668e+06	2.84628e+06	3.41226e+06	1.1612	0.00633085	0.0190546	0.0461482	-4.43758	down
	Yaap006468	Medioresinol B	Lignans and Coumarins	C21H24O7	-	623861	360982	467879	1.62522e+06	1.66466e+06	1.74328e+06	1.1306	0.0010861	0.00681638	0.28863	-1.79271	down
	Yajp005210	awabukinol	Terpenoids	C15H24O	-	771197	1.36033e+06	704448	2.1856e+06	1.94453e+06	1.99335e+06	1.03633	0.0241005	0.0456718	0.463131	-1.11051	down
	Yalp000545	N-Methyl-L-proline	Amino acids and derivatives	C6H11NO2	475-11-6	3.24965e+06	3.52684e+06	3.12423e+06	1.53898e+07	1.51728e+07	1.5502e+07	1.16431	2.66142e-07	9.33777e-05	0.214931	-2.21806	down
	Yalp005912	Swietenialide D	Terpenoids	C40H54O17	-	335458	302382	298958	133963	94195.6	46751.9	1.05329	0.00520711	0.0167172	3.40764	1.76877	up
	Yalp008006	Chisopanin F	Terpenoids	C34H56O7	-	44075	44185.5	41911.3	21462.1	18374.8	10996.2	1.07694	0.0102601	0.0254534	2.56076	1.35657	up
	Yalp008047	Methyl 12-phenyldodecanoate*	Lipids	C19H30O2	38795-65-2	333719	340378	330627	858287	828937	613359	1.12752	0.0303535	0.0541775	0.436726	-1.1952	down
	Yalp107823	Chisopanin C	Terpenoids	C33H52O6	-	2.49109e+06	2.74622e+06	2.63808e+06	134972	118589	88403.8	1.16183	0.000608816	0.00501762	23.0298	4.52543	up
	Yamp001634	dehydroconiferyl alcohol	Others	C10H10O3	-	9.35033e+06	7.87329e+06	8.09176e+06	839755	1.34748e+06	863686	1.15234	0.00156285	0.00819748	8.29763	3.0527	up
	Yamp004713	4-[5-(3-Hydroxypropyl)-7-methoxy-3-methyl-2,3-dihydro-1-benzofuran-2-yl]-2-methoxyphenol	Terpenoids	C20H24O5	-	824875	859457	947286	1.94173e+06	1.87191e+06	3.06911e+06	1.10002	0.0662308	0.0990639	0.382349	-1.38704	down
	Ymjm000065	5-Epivibsanin G	Terpenoids	C25H36O6	-	85277.3	83291.5	88672.1	236862	262979	261834	1.16273	0.00193675	0.00941033	0.337731	-1.56605	down
	Zajp002650	Vicenin 2	Flavonoids	C27H30O15	-	982084	827404	1.09186e+06	2.75451e+06	1.97843e+06	2.41596e+06	1.12257	0.0161612	0.0346351	0.405846	-1.301	down
	Zajp007311	3',4',5',5,7-Pentamethoxyflavone*	Flavonoids	C20H20O7	53350-26-8	287792	262785	261558	18898.5	20227.9	20448.7	1.16506	0.0011228	0.00685972	13.6321	3.76894	up
	Zazp002547	cyclo-(Gly-Phe)	Amino acids and derivatives	C11H12N2O2	10125-07-2	3.83619e+07	3.56104e+07	3.57757e+07	1.84634e+07	1.55365e+07	1.68496e+07	1.15385	9.13493e-05	0.00202121	2.15829	1.10989	up
	Zbbp005287	Platanionoside E	Others	C24H40O11	-	1.72966e+06	2.01878e+06	1.90955e+06	762644	567147	494472	1.13451	0.00039482	0.0040192	3.10152	1.63297	up
	Zbcp002269	Petunidin-3-O-glucoside-5-O-arabinoside	Flavonoids	C27H31O16+	-	3.01659e+07	2.89893e+07	2.77945e+07	1.71126e+06	1.56968e+06	1.52191e+06	1.16514	0.00057834	0.00493196	18.1038	4.17822	up
	Zbcp002823	Cyanidin-3-O-rutinoside (Keracyanin)	Flavonoids	C27H31O15+	28338-59-2	2.4071e+07	2.24045e+07	2.38653e+07	3.65884e+06	2.04616e+06	2.38428e+06	1.1511	8.90385e-06	0.000645353	8.69557	3.12028	up
	Zbdp002220	2,6-Dimethoxyhydroquinone-1-O-glucoside	Others	C14H20O9	-	357450	293161	397643	1.87777e+06	1.93699e+06	1.67857e+06	1.15744	0.000898485	0.00616391	0.190823	-2.38969	down
	Zbgp004340	Genistein-8-C-glucoside-O-apiosyl	Flavonoids	C26H28O14	-	2.41226e+06	2.64788e+06	3.08443e+06	5.60571e+06	6.27601e+06	7.72668e+06	1.12538	0.0183464	0.037549	0.415362	-1.26756	down
	Zbgp008956	5-Hydroxy-7,8,2',6'-Tetramethoxyflavone (Altisin)	Flavonoids	C19H18O7	-	594046	623982	602161	59654.6	54248.2	51280	1.16479	0.000102401	0.00214634	11.0192	3.46195	up
	Zbhp002488	Malvidin-3-O-galactoside (Primulin)*	Flavonoids	C23H25O12+	30113-37-2	1.99016e+06	2.90642e+06	2.74487e+06	37698.8	42253.2	42207.9	1.16355	0.0124536	0.0291318	62.5529	5.967	up
	Zbhp003813	3,5,7-trihydroxy-dihydroflavone-6-C-glucoside-8-C-arabinoside	Flavonoids	C26H30O14	-	4.01946e+06	3.09663e+06	3.99949e+06	1.75522e+06	1.54873e+06	1.2256e+06	1.11592	0.00790226	0.0216607	2.45401	1.29514	up
	Zbhp004510	Hesperetin-3'-O-glucoside	Flavonoids	C22H24O11	-	6.3823e+07	6.66764e+07	5.05163e+07	2.87154e+07	3.40392e+07	2.27422e+07	1.08822	0.00886232	0.0231306	2.11722	1.08217	up
	Zbjp001957	Cyanidin-3,5-O-diglucoside (Cyanin)*	Flavonoids	C27H31O16+	20905-74-2	3.87985e+07	4.01495e+07	3.59031e+07	2.16449e+06	1.86994e+06	2.13371e+06	1.16476	0.00112974	0.00688217	18.6201	4.21879	up
	Zbjp003179	Orientin-7-O-arabinoside	Flavonoids	C26H28O15	-	242431	193413	212834	40905.4	37197.4	52059.4	1.15295	0.0037375	0.0136843	4.98361	2.31719	up
	Zbjp003463	Apigenin-6-C-(2''-xylosyl)glucoside	Flavonoids	C26H28O14	-	1.49614e+07	1.0094e+07	1.38288e+07	6.23575e+06	4.3201e+06	5.818e+06	1.08897	0.0241283	0.0456872	2.37478	1.24779	up
	Zbjp004247	2,6-Dimethyl-6-hydroxy-2,7-octadienyl-β-D-glucoside (Betulalbuside A; Betulabuside A)	Terpenoids	C16H28O7	64776-96-1	338876	271255	348132	70665.2	69046.1	63057	1.15839	0.00866194	0.0228553	4.7259	2.24059	up
	Zbjp005858	1-(3,4-Dihydroxy-5-methoxypheny)-7-(4-hydroxyphenyl)hept-1-ene-3,5-diol	Others	C20H24O6	-	78047.1	63043.1	73851.9	192251	192251	171461	1.15171	0.000407805	0.00407238	0.386612	-1.37104	down
	Zblp001862	Delphinidin-3-O-galactoside	Flavonoids	C21H21O12+	28500-00-7	9.89262e+07	1.08577e+08	1.0591e+08	1.38373e+06	1.25499e+06	1.46233e+06	1.1653	0.000774213	0.00564234	76.4227	6.25593	up
	Zblp002068	Cyanidin-3-O-glucoside	Flavonoids	C21H21O11+	47705-70-4	6.93841e+07	8.651e+07	8.7708e+07	118265	48405.9	24976	1.15679	0.00527784	0.0168343	1271.1	10.3119	up
	Zblp002396	Peonidin-3-O-glucoside	Flavonoids	C22H23O11+	68795-37-9	1.17636e+07	1.56669e+07	1.48995e+07	50802.4	87020.3	34773.6	1.15976	0.0071339	0.0204683	245.255	7.93814	up
	Zblp004362	Kaempferol-3-O-robinobioside(Biorobin)*	Flavonoids	C27H30O15	17297-56-2	9.3028e+07	7.68567e+07	8.75927e+07	1.09291e+07	6.43415e+06	9.18146e+06	1.15367	0.00219107	0.0101152	9.69976	3.27795	up
	Zblp004717	3'-methoxyquercetin-3-O-L-rhamnosyl(1→2)-glucopyranoside*	Flavonoids	C28H32O16	-	7.39545e+07	7.67981e+07	7.86539e+07	948720	1.09436e+06	1.53028e+06	1.16289	0.000269148	0.00338989	64.1991	6.00448	up
	Zbnp004262	Diosmetin-8-C-(2''-O-rhamnosyl)glucoside	Flavonoids	C28H32O15	98891-92-0	837447	817562	755312	216046	218124	338156	1.12793	0.000863088	0.00600736	3.12086	1.64194	up
	Zbnp004589	Limocitrin 7-neohesperidoside*	Flavonoids	C29H34O17	-	438138	412062	458235	142463	165192	182922	1.15086	0.000117959	0.00229926	2.66713	1.41529	up
	Zbnp004766	Limocitrin-7-O-glucoside*	Flavonoids	C23H24O13	-	2.32959e+06	2.03981e+06	2.67724e+06	1.22048e+06	1.42195e+06	689378	1.00232	0.0131069	0.0302258	2.11496	1.08063	up
	Zbpp001992	Isorhamnetin-3-O-Glucoside*	Flavonoids	C22H22O12	5041-82-7	1.05907e+07	8.34906e+06	1.05909e+07	2.47548e+06	2.48085e+06	1.69415e+06	1.14311	0.00499842	0.0161741	4.44038	2.15068	up
	Zbqp000579	3-(Pyrazol-1-yl)-L-alanine	Amino acids and derivatives	C6H9N3O2	2734-48-7	35495.2	41649.2	45201.7	492811	481261	442665	1.16324	0.000879833	0.00606986	0.0863576	-3.53353	down
	Zbqp000949	5-methyl 1-propyl L-glutamate	Amino acids and derivatives	C9H17NO4	-	2.55529e+06	2.67627e+06	2.67346e+06	239824	255547	250246	1.16538	0.000235221	0.00309221	10.602	3.40626	up
	Zbqp003125	Ile-Phe	Amino acids and derivatives	C15H22N2O3	-	23894.8	58089.7	47162.3	187942	275207	193120	1.09936	0.0161781	0.0346412	0.19679	-2.34527	down
	Zbsp002083	Pelargonidin-3,5-O-diglucoside	Flavonoids	C27H31O15+	58751-31-8	1.6157e+07	1.41761e+07	1.22907e+07	753423	635243	650413	1.16335	0.00669164	0.0197532	20.9034	4.38567	up
	Zbsp002100	Catechin-(4alpha→8)-gallocatechin	Flavonoids	C30H26O13	-	2.86092e+07	2.50099e+07	2.9766e+07	1.94385e+06	2.20296e+06	1.70676e+06	1.1629	0.00282279	0.0117309	14.2452	3.8324	up
	Zbsp002199	Pelargonidin-3-O-glucoside	Flavonoids	C21H21O10+	47684-27-5	1.14828e+07	1.17888e+07	1.15171e+07	178309	178709	469335	1.14959	1.28489e-07	6.98915e-05	42.099	5.39571	up
	Zbsp002256	Pelargonidin-3-O-rutinoside	Flavonoids	C27H31O14+	-	1.19486e+07	1.33345e+07	1.26467e+07	5.40046e+06	4.91372e+06	5.24883e+06	1.1605	0.00108961	0.00681638	2.43718	1.28521	up
	Zbsp003249	Orientin-6-C-arabinoside	Flavonoids	C26H28O15	-	661647	753738	596486	206849	119306	162686	1.13332	0.0019453	0.00941033	4.1156	2.0411	up
	Zbsp003407	Apigenin-6,8-di-C-glucoside (Vicenin-2)	Flavonoids	C27H30O15	23666-13-9	4.74755e+06	4.32114e+06	4.65989e+06	2.38532e+06	2.67381e+06	1.71865e+06	1.09122	0.00626669	0.0189311	2.02553	1.0183	up
	Zbsp003928	Orientin-2''-O-(6'''-p-coumaroyl)-glucopyranoside	Flavonoids	C36H36O18	-	332172	233817	261557	983565	800781	718049	1.1308	0.0112645	0.0269718	0.330702	-1.5964	down
	Zbsp004060	Apigenin-6-C-xyloside-8-C-arabinoside*	Flavonoids	C25H26O13	-	1.24899e+08	1.18848e+08	1.14682e+08	1.82744e+07	2.35222e+07	1.98844e+07	1.16102	8.12549e-05	0.00192503	5.81099	2.53878	up
	Zbsp004301	Quercetin-7-O-rutinoside*	Flavonoids	C27H30O16	147714-62-3	9.33102e+07	1.03624e+08	8.22658e+07	1.46571e+07	1.01648e+07	1.08766e+07	1.1565	0.00410052	0.0143382	7.82107	2.96737	up
	Zbsp004438	Quercetin-3,4'-O-di-glucoside	Flavonoids	C27H30O17	29125-80-2	1.09061e+06	1.11918e+06	1.21361e+06	126358	109603	109603	1.16421	0.00105511	0.00671332	9.90674	3.30841	up
	Zbsp004479	Luteolin-8-C-arabinoside*	Flavonoids	C20H18O10	-	379692	495878	462260	237913	172007	251739	1.08166	0.00795672	0.0217372	2.02193	1.01573	up
	Zbsp004776	Tricin-4'-O-(guaiacylglycerol)ether-7-O-glucoside*	Flavonoids	C33H36O16	-	253275	140380	247815	73475.8	69905	33983.1	1.04981	0.040433	0.0668711	3.61669	1.85467	up
	Zbsp004862	Syringetin-3-O-glucoside*	Flavonoids	C23H24O13	40039-49-4	2.06934e+06	1.20697e+06	1.57339e+06	800096	889209	591491	1.02913	0.0624256	0.0943961	2.12632	1.08836	up
	Zbsp005012	Tricin-4'-O-(guaiacylglycerol)ether-5-O-glucoside*	Flavonoids	C33H36O16	-	232740	199150	234143	54682.3	55315.2	43157	1.1557	0.00200115	0.00952484	4.34877	2.12061	up
	Zbsp005030	Tricin-5-O-arabinoside	Flavonoids	C22H22O11	-	1.70504e+06	1.2081e+06	1.76684e+06	640524	538365	369098	1.09566	0.0153255	0.0334276	3.02327	1.59611	up
	Zbsp005239	Tricin-5-O-(guaiacylglycerol)ether-7-O-glucoside*	Flavonoids	C33H36O16	-	145583	175903	189443	34705.2	63956	54735	1.10853	0.00269607	0.0114356	3.33078	1.73586	up
	Zbsp006693	Tricin-5-O-guaiacylglycerol*	Flavonoids	C27H26O11	-	1.72658e+06	1.43754e+06	1.62371e+06	397546	355709	379590	1.1612	0.00414429	0.0143966	4.22638	2.07942	up
	Zbsp006822	Tricin-7-O-guaiacylglycerol*	Flavonoids	C27H26O11	-	1.46906e+06	1.57054e+06	1.60518e+06	360697	354533	376544	1.16449	0.00092339	0.00623035	4.25433	2.08893	up
	Zbsp105239	Tricin-7-O-guaiacylglycerol-ether-4'-O-glucoside*	Flavonoids	C33H36O16	-	177744	172675	153925	39819.2	32849	33113.2	1.16012	0.00139535	0.00769879	4.76779	2.25332	up
	Zbtp004722	Mearnsetin	Flavonoids	C16H12O8	16805-10-0	382728	478815	270705	93635	54105.5	24996.5	1.07514	0.0243699	0.0459344	6.55475	2.71254	up
	Zbyp002336	p-galloyl-oxyphenyl-β-D-glucoside	Phenolic acids	C21H24O11	-	142780	127603	104818	275430	250357	272718	1.13083	0.000786551	0.00569671	0.469879	-1.08964	down
	Zbyp002402	methylarbutin	Phenolic acids	C13H18O7	6032-32-2	459705	459799	397864	3.0836e+06	3.4512e+06	3.51569e+06	1.1634	0.0017405	0.00885024	0.131075	-2.93154	down
	Zdcp004025	Epigallocatechin-3-O-(3-O-methyl)gallate	Flavonoids	C23H20O11	83104-87-4	3.78366e+07	3.84748e+07	3.95504e+07	1.69575e+06	2.48254e+06	1.74029e+06	1.16163	8.58819e-06	0.000645353	19.576	4.29101	up
	Zmbp000449	Epigoitrin	Others	C5H7NOS	1072-93-1	32629.9	58103.1	61224.8	3.00266e+06	3.16133e+06	3.69374e+06	1.15977	0.00409007	0.0143298	0.0154151	-6.01951	down
	Zmcp002666	Quercetin-3,7-Di-O-glucoside*	Flavonoids	C27H30O17	6892-74-6	156349	215515	155276	76678.8	88221	87160.5	1.1097	0.0401004	0.066545	2.09133	1.06442	up
	Zmcp002986	Cyanidin-3-O-sophoroside-5-O-glucoside	Flavonoids	C33H41O21+	47888-56-2	56492.4	48473.2	50428.5	27641.9	22477.5	20134.7	1.12851	0.00101106	0.0065615	2.21188	1.14528	up
	Zmcp003989	Kaempferol-3-O-rhamnosyl(1→2)glucoside	Flavonoids	C27H30O15	-	6.9746e+07	4.25833e+07	6.52048e+07	5.47292e+06	6.08694e+06	6.16284e+06	1.15437	0.0239117	0.0454544	10.0173	3.32443	up
	Zmcp102703	saikolignanoside D*	Lignans and Coumarins	C26H32O11	-	784927	789888	1.1297e+06	68705.3	41583.3	57636.4	1.15497	0.0173516	0.0363303	16.1055	4.00948	up
	Zmdp000292	Arginine methyl ester*	Amino acids and derivatives	C7H16N4O2	-	49035.1	57628.1	60194.7	2.99866e+06	2.95795e+06	3.04291e+06	1.16504	5.18262e-05	0.00150184	0.0185408	-5.75316	down
	Zmdp000972	S-Methyl-L-cysteine	Amino acids and derivatives	C4H9NO2S	1187-84-4	151539	175560	198472	658423	631852	501900	1.14557	0.00880512	0.0230794	0.293259	-1.76975	down
	Zmdp001647	γ-Glutamyl-L-valine	Amino acids and derivatives	C10H18N2O5	-	68709	77805.8	76811.1	234697	274372	244385	1.15976	0.00302751	0.0121695	0.296403	-1.75437	down
	Zmdp006307	sanshodiol*	Lignans and Coumarins	C20H22O6	-	3.41317e+06	4.33553e+06	3.61928e+06	467744	484927	511618	1.16241	0.00699975	0.0202405	7.76348	2.9567	up
	Zmgp002917	Okanin-4'-O-glucosyl-O-glucoside*	Flavonoids	C27H32O16	-	165518	163596	182102	979276	1.29075e+06	1.0362e+06	1.16017	0.0101844	0.0253422	0.154622	-2.69318	down
	Zmhp002409	Isoluteolin-6,8-di-C-glucoside	Flavonoids	C27H30O16	-	49217.2	51692.2	38453	206845	177852	199527	1.15397	0.000806348	0.00575695	0.238543	-2.06768	down
	Zmhp002730	6-Hydroxykaempferol-6,7-O-Diglucoside*	Flavonoids	C27H30O17	-	1.13805e+06	1.07697e+06	915088	139395	157882	145545	1.16219	0.0052266	0.0167579	7.06856	2.82142	up
	Zmjp000182	N-Monomethyl-L-arginine*	Amino acids and derivatives	C7H16N4O2	17035-90-4	48188.2	64122.5	59705.7	2.97077e+06	3.16038e+06	3.26725e+06	1.16443	0.0007686	0.00562822	0.0183027	-5.7718	down
	Zmjp000966	Vidarabine	Nucleotides and derivatives	C10H13N5O4	5536-17-4	2.26143e+06	1.95912e+06	2.57031e+06	5.51831e+06	5.24617e+06	4.82139e+06	1.14077	0.000443746	0.00422535	0.435706	-1.19857	down
	Zmjp003291	Vitexin-2''-O-galactoside	Flavonoids	C27H30O15	-	1.10788e+07	6.92401e+06	1.03145e+07	4.36037e+07	3.97907e+07	4.1085e+07	1.1435	5.25887e-05	0.00150184	0.227486	-2.13615	down
	Zmjp003597	Ampelopsisionoside	Others	C19H32O8	138665-44-8	1.9388e+06	1.90503e+06	2.28023e+06	1.02368e+06	1.02579e+06	739836	1.11372	0.00230897	0.0104243	2.19555	1.13458	up
	Zmlp005019	3,3'-O-Dimethylellagic Acid-4'-O-arabinoside	Tannins	C21H18O12	-	978114	1.4657e+06	1.25068e+06	300297	362364	525808	1.09935	0.0143992	0.0322079	3.10862	1.63628	up
	Zmmp002946	(3-(carboxyamino)-2-methylpropanoyl)phenylalanine	Amino acids and derivatives	C14H18N2O5	-	65321.6	43546.6	50242.4	460031	557260	490506	1.15792	0.00282134	0.0117309	0.105525	-3.24434	down
	Zmmp003443	Bestim	Amino acids and derivatives	C16H19N3O5	66471-20-3	24965.7	28526.7	28526.7	48131.4	51695.9	69508.7	1.10402	0.0440968	0.0716756	0.484357	-1.04586	down
	Zmmp003478	Petunidin-3-O-(6''-O-p-coumaroyl)glucoside-5-O-rhamnoside	Flavonoids	C37H39O18+	-	187392	154062	187415	14576	12512.3	8224.2	1.1553	0.00370835	0.0136547	14.9768	3.90466	up
	Zmsp000758	1-(Hydroxymethyl)hexahydro-1h-pyrrolizin-2-ol	Alkaloids	C8H15NO2	-	153326	166683	221200	491633	575551	488564	1.13572	0.0010112	0.0065615	0.347877	-1.52335	down
	Zmsp001773	9-Arabinosyladenine*	Nucleotides and derivatives	C10H13N5O4	-	2.24575e+06	2.51186e+06	2.73508e+06	5.45104e+06	5.1596e+06	5.78058e+06	1.14953	0.000277518	0.0033977	0.457116	-1.12937	down
	Zmxp004471	Thunberginol B	Lignans and Coumarins	C15H10O6	147666-81-7	2.82371e+06	3.70133e+06	3.16336e+06	683362	503811	510552	1.15368	0.00674376	0.0198118	5.7067	2.51266	up
	Zmxp005324	Dihydrodehydrodiconiferyl alcohol	Lignans and Coumarins	C20H24O6	126253-41-6	61369.6	76560.2	46503.2	491634	471684	679407	1.14941	0.0167034	0.035274	0.112273	-3.15492	down
	mws0043	Nobiletin (5,6,7,8,3',4'-Hexamethoxyflavone)*	Flavonoids	C21H22O8	478-01-3	551427	521530	500921	35562	39073.4	36035.3	1.16507	0.000851175	0.00597282	14.2213	3.82998	up
	mws0045	Quercetin-3-O-rhamnoside(Quercitrin)	Flavonoids	C21H20O11	522-12-3	1.76396e+06	1.66786e+06	1.68833e+06	298147	202931	268853	1.15712	3.71274e-06	0.000501303	6.65013	2.73338	up
	mws0055	Tangeretin (4',5,6,7,8-Pentamethoxyflavone)*	Flavonoids	C20H20O7	481-53-8	421815	380651	350289	25436.2	29622.5	26145.2	1.16392	0.00325011	0.0126102	14.1958	3.82739	up
	mws0227	L-Leucine*	Amino acids and derivatives	C6H13NO2	61-90-5	8.22118e+06	8.33392e+06	7.81314e+06	2.12373e+07	2.28992e+07	2.19892e+07	1.16364	0.000432612	0.00416664	0.368514	-1.44021	down
	mws0254	L-Histidine	Amino acids and derivatives	C6H9N3O2	71-00-1	101234	145101	142893	1.19647e+06	1.10587e+06	1.0698e+06	1.15825	0.000407901	0.00407238	0.115425	-3.11497	down
	mws0663	1,7-Dimethylxanthine	Nucleotides and derivatives	C7H8N4O2	611-59-6	6.49079e+06	6.80394e+06	6.99653e+06	594238	479491	499209	1.16396	0.000293411	0.00346451	12.9002	3.68932	up
	mws0677	N-Acetyl-5-hydroxytryptamine	Alkaloids	C12H14N2O2	1210-83-9	142823	214106	165134	410054	353810	335666	1.09941	0.00335841	0.0129283	0.474806	-1.07459	down
	mws0983	N-Oleoylethanolamine	Alkaloids	C20H39NO2	111-58-0	30411.2	18938.9	25179.1	84733.5	67696.3	68403.9	1.12148	0.00361637	0.0134982	0.33749	-1.56708	down
	mws1012	Coumarin	Lignans and Coumarins	C9H6O2	91-64-5	246262	173875	171170	807822	926928	569782	1.12354	0.0269726	0.0495143	0.256584	-1.9625	down
	mws1195	p-Coumaric acid methyl ester	Phenolic acids	C10H10O3	19367-38-5	5.24638e+06	5.53419e+06	5.40313e+06	2.53575e+06	1.78847e+06	1.72116e+06	1.13144	0.00314262	0.0123613	2.67704	1.42064	up
	mws1293	Theaflavin	Tannins	C29H24O12	4670-05-7	1.98724e+06	1.99273e+06	2.0199e+06	736219	833051	772097	1.16213	0.000135607	0.00243379	2.56255	1.35758	up
	mws1294	Theaflavin-3-gallate*	Tannins	C36H28O16	30462-34-1	134524	83164	107491	263065	212500	200222	1.06893	0.0100083	0.0250357	0.481186	-1.05533	down
	mws1295	Theaflavin-3'-Gallate*	Tannins	C36H28O16	28543-07-9	93916.2	101237	86075.5	221598	262664	263564	1.15252	0.00443054	0.0150676	0.376062	-1.41096	down
	mws1299	Luteolin-8-C-glucoside (Orientin)*	Flavonoids	C21H20O11	28608-75-5	1.08651e+06	1.14992e+06	971712	2.57801e+06	2.51821e+06	3.17723e+06	1.14549	0.0114491	0.0272736	0.387764	-1.36675	down
	mws1336	4-Aminobenzoic acid	Phenolic acids	C7H7NO2	150-13-0	116333	64605.2	97292.2	615072	565452	569950	1.14553	2.38782e-05	0.00104723	0.158946	-2.65339	down
	mws1337	D-Pantothenic Acid	Others	C9H17NO5	79-83-4	3.00858e+07	3.35519e+07	3.27374e+07	6.781e+06	7.04827e+06	7.06694e+06	1.16438	0.00160728	0.00836333	4.61209	2.20542	up
	mws1401	L-Theanine	Amino acids and derivatives	C7H14N2O3	3081-61-6	149993	183822	160826	2.93135e+07	2.9668e+07	2.98786e+07	1.1653	2.94216e-05	0.00108111	0.00556651	-7.48901	down
	mws1422	Epiafzelechin	Flavonoids	C15H14O5	24808-04-6	342552	421440	348738	3.99021e+06	3.06697e+06	3.94292e+06	1.16036	0.00785037	0.0216149	0.101156	-3.30534	down
	mws1474	5,7-Dihydroxy-3',4',5'-trimethoxyflavone	Flavonoids	C18H16O7	18103-42-9	37914.7	34358.2	39944.3	20501.5	17816.6	16942.3	1.14229	0.00125429	0.0072719	2.0307	1.02198	up
	mws1515	α-Ionone	Others	C13H20O	127-41-3	24691.2	20774.4	31245.7	91822.1	79760.1	67154.8	1.12786	0.00834853	0.0224578	0.321321	-1.63791	down
	mws1587	L-Norleucine*	Amino acids and derivatives	C6H13NO2	327-57-1	8.71985e+06	8.94011e+06	8.56007e+06	2.28009e+07	2.37189e+07	2.28042e+07	1.16481	0.0001065	0.00216169	0.378224	-1.40269	down
	mws4176	L-Alanyl-L-Phenylalanine	Amino acids and derivatives	C12H16N2O3	3061-90-3	36953	44118.9	48804.9	155800	142642	132320	1.15156	0.00100425	0.00655968	0.301504	-1.72975	down
	mws4516	Pyroglutamic acid	Amino acids and derivatives	C5H7NO3	4042-36-8	7.28509e+06	6.82788e+06	6.79779e+06	2.45818e+07	2.52813e+07	2.5522e+07	1.16477	8.05017e-06	0.000645353	0.277386	-1.85003	down
	mws5037	L-Alanyl-L-leucine	Amino acids and derivatives	C9H18N2O3	3303-34-2	68300.5	100473	43659.5	272293	266041	257261	1.0998	0.00464088	0.0154652	0.267012	-1.90502	down
	mws5042	L-Glycyl-L-phenylalanine*	Amino acids and derivatives	C11H14N2O3	721-66-4	121037	102388	111717	311456	319549	332990	1.1601	1.75348e-05	0.000844419	0.34766	-1.52425	down
	pma0253	O-MethylChrysoeriol-5-O-glucoside	Flavonoids	C23H24O11	-	43749.8	32409.6	38627.7	101381	108833	107342	1.14831	0.00015552	0.00255241	0.36147	-1.46805	down
	pma1303	LysoPC 16:2*	Lipids	C24H46NO7P	-	6893.77	10850.4	7203.2	31154.6	22551.7	22553.7	1.10997	0.0150474	0.0330263	0.327135	-1.61204	down
	pma6599	6-Hydroxymethylherniarin	Lignans and Coumarins	C11H10O4	117597-79-2	236826	213296	189798	20154.7	43366.5	41468.5	1.12348	0.00119991	0.00710113	6.09508	2.60764	up
	pmb0034	L-α-Glutamyl-L-Glutamic Acid	Amino acids and derivatives	C10H16N2O7	3929-61-1	35665.5	20419.8	32686.3	154702	146347	146414	1.14048	0.000117451	0.00229926	0.198388	-2.3336	down
	pmb0108	Feruloyl syringic acid	Phenolic acids	C19H18O8	-	649204	460892	427112	86192.2	75262.8	157815	1.10842	0.01785	0.0368711	4.81475	2.26746	up
	pmb0302	2-Aminoethylphosphonate	Others	C2H8NO3P	2041-14-7	14551.5	24951.5	4980.54	87043.1	52249.1	81064.2	1.01508	0.0163055	0.0347762	0.201871	-2.3085	down
	pmb0492	N',N'',N'''-p-Coumaroyl-cinnamoyl-caffeoyl spermidine	Alkaloids	C34H37N3O6	-	60017.2	53308.3	62316.2	301222	320916	260813	1.16034	0.00477543	0.0157123	0.198926	-2.3297	down
	pmb0508	p-Coumaroylagmatine	Alkaloids	C14H20N4O2	7295-86-5	78739.7	63114.2	86080.9	1.58785e+06	1.83313e+06	1.90575e+06	1.16298	0.00306481	0.01219	0.0427908	-4.54656	down
	pmb0618	Hesperetin-8-C-glucoside-3'-O-glucoside	Flavonoids	C28H34O16	-	113830	174152	84645.3	58711.7	35030.8	45245.5	1.02893	0.0896109	0.126413	2.681	1.42277	up
	pmb0639	Apigenin-8-C-glucoside-7-O-Sophoroside	Flavonoids	C33H40O20	-	65675	56919.5	75480.9	567390	539290	471745	1.16046	0.00290467	0.0119092	0.125489	-2.99436	down
	pmb0645	Hesperetin-6-C-glucoside-7-O-glucoside	Flavonoids	C28H34O16	-	402756	446352	319678	1.35349e+06	1.57326e+06	801059	1.08141	0.0620158	0.0939611	0.313532	-1.67331	down
	pmb0678	Vitexin-7-O-(6''-feruloyl)glucoside	Flavonoids	C37H38O18	-	126633	149615	92111.5	30671.5	23293.5	49892.5	1.07951	0.0195758	0.03934	3.54677	1.82651	up
	pmb0680	Vitexin-7-O-(6''-p-coumaroyl)glucoside	Flavonoids	C36H36O17	-	1.23904e+06	1.1685e+06	1.2342e+06	84199	98024.5	82468.5	1.16448	0.000235036	0.00309221	13.7584	3.78224	up
	pmb0751	Trans-5-O-(p-Coumaroyl)shikimate	Phenolic acids	C16H16O7	-	276128	400438	358288	1.14343e+06	1.04112e+06	1.03055e+06	1.14261	0.00014391	0.00251467	0.321872	-1.63544	down
	pmb0764	4-Methyl-5-thiazoleethanol	Others	C6H9NOS	137-00-8	13606.4	18912.8	6047.05	55704.6	61877.8	53628.8	1.07113	0.0011575	0.00696772	0.225255	-2.15037	down
	pmb0818	Methoxyindoleacetic acid	Alkaloids	C11H11NO3	3471-31-6	1.34033e+06	1.23812e+06	1.42273e+06	458116	456951	399737	1.15881	0.0014072	0.00771447	3.04318	1.60558	up
	pmb0854	LysoPC 18:3	Lipids	C26H48NO7P	-	3.19786e+06	3.44555e+06	3.41764e+06	8.10004e+06	7.83128e+06	7.40866e+06	1.16152	0.000612434	0.00503056	0.431065	-1.21402	down
	pmb0863	LysoPC 16:2(2n isomer)*	Lipids	C24H46NO7P	-	4490.18	7135.18	7530.87	27563.5	26937.4	18159.4	1.11086	0.0200198	0.0399829	0.263641	-1.92335	down
	pmb0881	LysoPE 18:2	Lipids	C23H44NO7P	-	435234	531686	505494	1.38663e+06	1.17978e+06	1.21294e+06	1.14983	0.00230813	0.0104243	0.389596	-1.35995	down
	pmb0885	4-Oxo-9Z,11Z,13E,15E-Octadecatetraenoic Acid	Lipids	C18H26O3	-	47264.2	53822.4	44973.1	189790	202595	217345	1.16063	0.00111867	0.0068515	0.239548	-2.06161	down
	pmb1912	10-Formyltetrahydrofolic Acid	Alkaloids	C20H23N7O7	2800-34-2	111646	101300	87956	1.99678e+06	2.25137e+06	1.59345e+06	1.16164	0.01051	0.0257353	0.0515102	-4.279	down
	pmb2221	4-Hydroxysphinganine; Phytosphingosine	Lipids	C18H39NO3	554-62-1	181044	161310	187518	447846	397456	414201	1.15555	0.000654317	0.00523453	0.420699	-1.24914	down
	pmd0130	LysoPC 14:0	Lipids	C22H46NO7P	20559-16-4	24847.5	24837.1	28368.5	60493.6	53009.8	48831.3	1.14079	0.00851961	0.0227437	0.480817	-1.05644	down
	pmd0136	LysoPC 18:0(2n isomer)	Lipids	C26H54NO7P	-	52624.2	39629.1	53147.8	120670	118314	123770	1.14078	0.00151542	0.00809101	0.400825	-1.31895	down
	pmd0146	LysoPC 20:2(2n isomer)	Lipids	C28H54NO7P	-	17373.3	14266.2	17982.8	61041.9	59128.1	55349.8	1.15702	7.95657e-05	0.00191582	0.282716	-1.82257	down
	pmd0147	LysoPC 20:2	Lipids	C28H54NO7P	-	14930.1	15922.5	16492.8	61281.9	53326.4	54090.5	1.16153	0.00307231	0.01219	0.280651	-1.83315	down
	pme0021	L-Phenylalanine	Amino acids and derivatives	C9H11NO2	63-91-2	2.63102e+07	2.75485e+07	2.59404e+07	6.5454e+07	6.39601e+07	6.56276e+07	1.16444	7.96509e-07	0.000150479	0.409138	-1.28934	down
	pme0170	N-Acetyl-L-Arginine	Amino acids and derivatives	C8H16N4O3	155-84-0	40229.3	97567.2	88494.5	609747	436940	650365	1.11755	0.0126399	0.0293696	0.133344	-2.90678	down
	pme0230	Adenosine*	Nucleotides and derivatives	C10H13N5O4	58-61-7	2.05469e+06	2.42585e+06	2.8083e+06	5.88409e+06	5.75395e+06	5.5141e+06	1.13984	0.000977098	0.0064599	0.424952	-1.23463	down
	pme1014	Menatetrenone (Vitamin K2)	Others	C31H40O2	11032-49-8	810858	436462	402709	1.43594e+06	1.48455e+06	1.56853e+06	1.07362	0.0129656	0.0299281	0.367571	-1.44391	down
	pme1210	L-Methionine	Amino acids and derivatives	C5H11NO2S	63-68-3	40299	45385.9	37367.9	372542	112559	334421	1.06848	0.103229	0.142273	0.150152	-2.73551	down
	pme1261	D-Panthenol	Others	C9H19NO4	81-13-0	373944	307697	341382	138644	137161	133361	1.15642	0.00828487	0.02236	2.50027	1.32209	up
	pme1286	S-(5'-Adenosy)-L-homocysteine	Amino acids and derivatives	C14H20N6O5S	979-92-0	33535.7	58544.8	43449.6	371974	396556	400496	1.15278	1.06982e-05	0.000709591	0.115934	-3.10862	down
	pme1313	N'-Formylkynurenine	Amino acids and derivatives	C11H12N2O4	1022-31-7	12359.8	17595.9	21237.2	142259	117717	108826	1.14746	0.00606007	0.018558	0.138808	-2.84883	down
	pme1398	Delphinidin-3-O-glucoside (Mirtillin)	Flavonoids	C21H21O12+	50986-17-9	1.04745e+08	1.08216e+08	1.02511e+08	1.62978e+06	1.77724e+06	1.87959e+06	1.16534	0.000251285	0.00321435	59.6739	5.89903	up
	pme1474	5'-Deoxy-5'-(methylthio)adenosine	Nucleotides and derivatives	C11H15N5O3S	2457-80-9	1.02218e+07	5.92598e+06	9.52311e+06	2.52199e+07	2.58629e+07	3.28304e+07	1.11152	0.00541665	0.0171182	0.305922	-1.70876	down
	pme2801	7-Methylxanthine	Nucleotides and derivatives	C6H6N4O2	552-62-5	175929	156499	134057	557063	594571	584277	1.15696	1.43976e-05	0.00075235	0.268726	-1.89579	down
	pme2960	Naringenin chalcone; 2',4,4',6'-Tetrahydroxychalcone	Flavonoids	C15H12O5	73692-50-9	972539	1.03154e+06	996815	268099	298131	290607	1.16367	4.01657e-05	0.00133623	3.5023	1.8083	up
	pme3337	Succinyladenosine	Nucleotides and derivatives	C14H17N5O8	4542-23-8	1.15637e+06	1.29996e+06	1.14298e+06	3.61025e+06	3.52412e+06	3.84817e+06	1.16116	0.000189893	0.00287887	0.327729	-1.60942	down
	pme3400	Biochanin A-7-O-glucoside (Sissotrin)*	Flavonoids	C22H22O10	5928-26-7	132751	78131	117103	246954	239330	306664	1.0844	0.00543657	0.0171182	0.413628	-1.27359	down
	pme3967	2-(Dimethylamino)guanosine*	Nucleotides and derivatives	C12H17N5O5	2140-67-2	5.5746e+06	6.80532e+06	5.92402e+06	1.38467e+07	1.41177e+07	1.31901e+07	1.15204	0.00012693	0.0023797	0.444761	-1.1689	down
	pmp000003	Nepetin (5,7,3',4'-Tetrahydroxy-6-methoxyflavone)	Flavonoids	C16H12O7	520-11-6	28546.2	45403.5	39042.1	97212.1	82220.3	90405.9	1.10757	0.00142694	0.00780526	0.418739	-1.25588	down
	pmp000008	5-Desmethylsinensetin*	Flavonoids	C19H18O7	21763-80-4	1.62079e+07	1.72185e+07	1.68683e+07	1.64507e+06	1.6856e+06	1.59505e+06	1.16539	0.000349092	0.00382191	10.2106	3.352	up
	pmp000013	Eupatilin-7-O-glucoside	Flavonoids	C24H26O12	-	720436	909145	807948	248781	240902	269789	1.15608	0.00812955	0.0220621	3.20951	1.68235	up
	pmp000120	Diosmetin-6-C-glucoside	Flavonoids	C22H22O11	15822-82-9	193638	249822	164510	85313	49856.3	91620.5	1.06237	0.0203663	0.040312	2.68077	1.42265	up
	pmp000233	Swertiajaponin	Flavonoids	C22H22O11	6980-25-2	374772	459550	376900	139406	216733	243011	1.04171	0.00838585	0.0225335	2.02157	1.01547	up
	pmp000237	Apigenin-6-C-(2''-glucuronyl)xyloside	Flavonoids	C26H26O15	-	1.15983e+07	9.08568e+06	1.15206e+07	2.35465e+07	2.02243e+07	2.6727e+07	1.11947	0.0108104	0.0262355	0.456818	-1.13031	down
	pmp000238	Luteolin-6-C-arabinoside-7-O-glucoside	Flavonoids	C26H28O15	-	344628	263664	234572	611469	1.03144e+06	935950	1.09852	0.0378723	0.0640154	0.326837	-1.61336	down
	pmp000273	Gambiriin B3	Flavonoids	C30H26O11	76236-90-3	39437.4	36665.6	6114.57	654324	477780	429434	1.08661	0.0167956	0.0353401	0.0526517	-4.24738	down
	pmp000401	Licorice glycoside C2	Flavonoids	C36H38O16	202657-55-4	1.27361e+06	968767	1.72894e+06	269893	388448	384437	1.11281	0.0438851	0.0714719	3.8084	1.92919	up
	pmp000413	Genistein-8-C-glucoside	Flavonoids	C21H20O10	66026-80-0	6.24052e+06	6.59554e+06	4.81391e+06	2.55536e+07	4.01008e+07	3.17304e+07	1.14501	0.0227222	0.0437691	0.181239	-2.46403	down
	pmp000530	Phellodendroside	Flavonoids	C26H30O11	40451-69-2	2.89082e+06	2.55556e+06	2.94448e+06	499480	1.01116e+06	606221	1.11546	0.000606531	0.00501762	3.96381	1.98689	up
	pmp000531	Phellamurin	Flavonoids	C26H30O11	52589-11-4	971390	985346	901300	292817	106633	240170	1.08531	0.00158041	0.00824095	4.46834	2.15974	up
	pmp000573	Acacetin-7-O-galactoside*	Flavonoids	C22H22O10	-	141140	129634	131532	347327	286354	308617	1.15332	0.00773177	0.0213843	0.426942	-1.22789	down
	pmp000589	Quercetin-7-O-(6''-malonyl)glucoside	Flavonoids	C24H22O15	98767-37-4	387894	286092	307504	132233	158912	182269	1.09696	0.0180914	0.0371509	2.07322	1.05187	up
	pmp000593	Luteolin-7-O-rutinoside*	Flavonoids	C27H30O15	3563-98-2	5.30597e+07	2.87599e+07	5.60174e+07	2.52188e+06	2.72272e+06	4.48042e+06	1.14024	0.0379315	0.0640713	14.1735	3.82512	up
	pmp000596	Quercetin-3-O-(2''-O-galactosyl)glucoside	Flavonoids	C27H30O17	56782-99-1	68436.6	64368.5	120119	220201	197351	277995	1.07198	0.00961455	0.0242936	0.363633	-1.45944	down
	pmp000607	1-desmethylaurantio-obtusin-2-O-β-D-glucoside	Quinones	C22H22O12	-	4.92432e+06	4.11924e+06	4.13599e+06	919262	1.13375e+06	1.27927e+06	1.15017	0.00264818	0.0113309	3.95512	1.98372	up
	pmp000885	6'''-Vanilloylspinosin	Flavonoids	C36H38O18	-	67808.3	111020	97130.8	47686.1	28486.2	39769.6	1.04897	0.0366229	0.0620744	2.38015	1.25105	up
	pmp001048	Ixoroside	Terpenoids	C16H24O9	58514-30-0	93527.6	79682.4	72754.4	21427.3	21122.8	26575.6	1.1501	0.00683542	0.0199646	3.55822	1.83116	up
	pmp001111	Violanthin	Flavonoids	C27H30O14	40581-17-7	1.498e+06	968765	1.32524e+06	378594	411372	655650	1.06717	0.019992	0.0399829	2.62311	1.39128	up
	pmp001198	6-Deoxyfagomine	Alkaloids	C6H13NO2	197449-09-5	161694	201517	184333	395716	514038	458416	1.13918	0.00929261	0.0238232	0.400202	-1.3212	down
	pmp001251	LysoPC 18:2(2n isomer)	Lipids	C26H50NO7P	-	6.91264e+06	7.1086e+06	7.19199e+06	1.45409e+07	1.41101e+07	1.39302e+07	1.16415	8.22999e-05	0.00192503	0.498183	-1.00525	down
	pmp001270	LysoPC 16:1*	Lipids	C24H48NO7P	76790-27-7	126978	102376	104845	370043	368594	395800	1.15775	2.55566e-05	0.00105713	0.294595	-1.7632	down
	pmp001273	LysoPC 18:2	Lipids	C26H50NO7P	-	4.33058e+06	5.12777e+06	4.40216e+06	1.59641e+07	1.53535e+07	1.55906e+07	1.16086	1.1011e-05	0.000709591	0.295481	-1.75886	down
	pmp001281	LysoPC 18:1	Lipids	C26H52NO7P	-	1.41056e+06	1.68948e+06	1.54279e+06	3.39369e+06	3.58248e+06	3.68834e+06	1.15464	7.22138e-05	0.00177357	0.435353	-1.19974	down
	pmp001287	N-Benzylmethylene isomethylamine	Alkaloids	C8H9N	-	1.6058e+06	1.63522e+06	1.50923e+06	5.95386e+06	6.29902e+06	6.28745e+06	1.16447	0.000182026	0.00281168	0.256212	-1.96459	down
	pmp001309	6-Hydroxykaempferol-7-O-glucoside	Flavonoids	C21H20O12	-	5.65887e+07	5.59961e+07	6.79145e+07	2.7838e+07	2.73257e+07	2.45043e+07	1.14679	0.00923972	0.0237681	2.26565	1.17992	up
	pmp001310	6-Hydroxykaempferol-3,6-O-Diglucoside*	Flavonoids	C27H30O17	-	1.44217e+06	1.30345e+06	1.35942e+06	153744	108676	98400.3	1.15832	0.000203668	0.00290819	11.377	3.50805	up
	pmp001311	6-Hydroxykaempferol-7,6-O-Diglucoside	Flavonoids	C27H30O17	-	412977	385251	338555	124754	108619	99801.7	1.15409	0.00330669	0.0127893	3.41197	1.77061	up
	zjbp110804	6,7-dimethoxy-2-[2-(4'-hydroxy-3'-methoxyphenyl)ethyl]chromone	Others	C20H20O6	-	222947	210201	230070	103987	104113	119714	1.15228	0.000148869	0.00255241	2.02315	1.01661	up
	zjbp111502	Ciwujiatone	Lignans and Coumarins	C22H26O9	-	450341	518974	361218	73882.4	92347.8	69397	1.15137	0.0136799	0.0311669	5.64677	2.49743	up
	zjmp120216	11-Hydroxy-3-oxours-12-en-28-oic acid	Terpenoids	C30H46O4	-	20358.5	14175.4	16438.5	42397.5	43287.8	75121	1.08894	0.0728064	0.106795	0.31698	-1.65754	down
	Lmwp003442	Amoenin	Flavonoids	C21H20O11	-	7.58802e+06	3.32546e+06	5.78296e+06	244179	59788.3	11957.7	1.08312	0.0471409	0.0754208	52.8494	5.72382	up
	pma0724	Naringenin-6-C-Glucoside	Flavonoids	C21H22O10	3682-03-9	155592	35616.5	183838	691981	937848	964920	1.04402	0.00471153	0.0155741	0.14454	-2.79046	down
	HJAP010	Luteolin-6,8-di-C-arabinoside	Flavonoids	C25H26O14	-	606633	401698	538854	32808.3	53286.3	26775.6	1.14711	0.0142802	0.0320586	13.7076	3.77691	up
	Labp004829	Platanionoside J*	Terpenoids	C19H34O7	-	28029.8	30881.6	47764.2	242516	233763	220352	1.14823	2.54103e-05	0.00105713	0.153131	-2.70716	down
	Lacp004925	Glucosyl Amurensin	Flavonoids	C32H38O16	-	46267.4	59219.1	40722.1	10528	700.398	700.398	1.023	0.00448461	0.0151162	12.2568	3.61551	up
	Lahp003063	3,5-Dihydroxyphenyl1-O-(6-O-Galloyl-β-D-Glucopyranoside)	Phenolic acids	C19H20O12	94356-21-5	47138	76356.7	41720.1	4119.2	20596	4119.2	1.01631	0.0332513	0.0577139	5.72978	2.51848	up
	Lahp003408	2-(3,4-dihydroxyphenyl)-4h-chromene-3,5,7-triol-glucoside	Flavonoids	C21H22O11	-	1489.09	11930.2	1489.09	93313	94851.6	61465.8	1.07143	0.0124681	0.0291318	0.0597218	-4.0656	down
	Lahp003422	3,5,3',4',5'-penta-hydroxyflavan-7-gallate	Flavonoids	C22H18O11	-	6.59643e+07	7.27263e+07	6.02735e+07	8.83436e+06	1.76687e+06	1.17955e+07	1.04955	0.000279402	0.0033977	8.88364	3.15115	up
	Lajp002668	Catechin-(4alpha->8)-gallocatechin-(4alpha->8)-gallocatechin	Flavonoids	C45H38O20	-	4.38462e+06	4.12857e+06	3.97754e+06	38309.7	46188.6	35670.1	1.16489	0.000822997	0.00585878	103.944	6.69966	up
	Lmyp003500	Kaempferol-3-O-(2''-galloyl)galactoside*	Flavonoids	C28H24O15	-	270135	235048	398517	38533.1	24932.3	24952.6	1.14626	0.0309486	0.05496	10.2208	3.35343	up
	MWSmce016	Nicotinic Acid Methyl Ester(Methyl Nicotinate)	Alkaloids	C7H7NO2	93-60-7	18705.5	27000.5	29212.3	128397	132749	180559	1.1437	0.0154948	0.0336177	0.169611	-2.55969	down
	Zbqp002380	Tyrosylleucine	Amino acids and derivatives	C15H22N2O4	17355-10-1	2425.25	2425.25	12126.3	54743.7	41752.3	43093.4	1.06267	0.00182687	0.00915618	0.121619	-3.03955	down
	Zjrp081001	oleanolic acid-GlurA	Terpenoids	C36H56O9	-	4898.61	4898.61	24493.1	147179	156409	158584	1.09367	0.000271182	0.00339221	0.0741937	-3.75256	down
	Zmcp001750	Eleutheroside B1	Lignans and Coumarins	C17H20O10	16845-16-2	260077	206961	385130	30473.6	2084.08	2084.08	1.06017	0.0321783	0.0563694	24.5995	4.62056	up
	Zmmp003779	Petunidin-3-O-(6''-O-p-coumaroyl)rutinoside	Flavonoids	C37H39O18+	-	145752	129081	183250	18737	3747.4	3747.4	1.10187	0.00757877	0.0211517	17.4629	4.12622	up
	mws0629	L-Aspartyl-L-Phenylalanine	Amino acids and derivatives	C13H16N2O5	13433-09-5	9360.11	9360.11	46800.5	145585	180458	166758	1.05717	0.00108005	0.00680154	0.132956	-2.91098	down
	CYp002910	3'-O-Methyl-6-hydroxygallocatechin 3-O-(2-Amino-5-hydroxypentanoate)	Flavonoids	C28H29NO14	-	3858.95	6934.23	9326.65	225614	205838	166440	1.15105	0.00766419	0.0212452	0.0336513	-4.89319	down
	CYp003068	3'-O-Methyl-6-hydroxygallocatechin 3-O-(N-Ethylglutamine ester)	Flavonoids	C23H28N2O10	-	58856.6	58856.6	58856.6	4.21064e+07	3.26628e+07	2.81546e+07	1.16481	0.0141015	0.0318493	0.00171554	-9.18712	down
	CYp003564	3'-O-Methylgallocatechin 3-O-(N-Ethylglutamine ester)*	Flavonoids	C23H28N2O9	-	31818.6	31818.6	31818.6	2.74109e+07	4.06593e+07	2.80443e+07	1.16484	0.0176901	0.0366454	0.000993146	-9.97571	down
	CYp003700	1-Cinnamoylpyrrolidine	Alkaloids	C13H15NO	-	1467.2	1467.2	1467.2	431883	556365	596049	1.165	0.00870319	0.0228855	0.00277826	-8.4916	down
	CYp003802	4'-O-Methylgallocatechin 3-O-(N-Ethylglutamine ester) 3'-Gallate	Flavonoids	C30H32N2O13	-	6333.83	6333.83	6333.83	9.36345e+06	5.9273e+06	7.03917e+06	1.16477	0.0180286	0.037115	0.000850943	-10.1986	down
	CYp003870	3'-O-Methyl-6-hydroxygallocatechin 3-O-(N-Ethylglutamine ester) 3'-Gallate	Flavonoids	C30H32N2O14	-	16483.4	16483.4	16483.4	4.34338e+07	4.8071e+07	4.41261e+07	1.16559	0.00101967	0.00657296	0.000364595	-11.4214	down
	CYp004551	3'-O-Methylgallocatechin 3-O-(N-Ethylglutamine ester) 4'-Gallate	Flavonoids	C30H32N2O13	-	11672.1	11672.1	11672.1	1.62471e+07	2.07243e+07	1.02765e+07	1.16371	0.0350453	0.0600218	0.000741117	-10.398	down
	HX1372	guaiacylglycerol-β-coniferyl ether	Lignans and Coumarins	C20H24O7	-	38133.5	46738.9	46126.8	163013	214055	116837	1.12023	0.0486258	0.0774482	0.265231	-1.91468	down
	Halp006115	Ganoderic Acid Gamma	Terpenoids	C30H44O7	-	167933	161392	165886	31342.7	31342.7	31342.7	1.1655	0.000208578	0.00296108	5.26663	2.39688	up
	Hmgp001888	Nepetin-5-O-diglucoside	Flavonoids	C28H32O17	-	168633	172828	139108	4085.6	4085.6	4085.6	1.16482	0.00458798	0.0153171	39.2083	5.29309	up
	Hmgp003664	Apigenin-6-C-rhamnoside	Flavonoids	C21H20O9	-	93644.6	128884	149674	47404.9	77554.3	57918.2	1.01773	0.0410253	0.0677139	2.03526	1.02521	up
	Hmjp003725	Isothankunic acid	Terpenoids	C30H48O6	22882-19-5	2513.38	2513.38	2513.38	19414.9	12566.9	20397.6	1.15082	0.0260936	0.0483766	0.143953	-2.79633	down
	Lafp006517	Arctigenin	Lignans and Coumarins	C21H24O6	7770-78-7	17052	15594.3	15457	51380.5	47564.3	41553.4	1.15586	0.00707305	0.0203174	0.342377	-1.54634	down
	Lajp002709	3,3',4',5,6,7,8-Heptahydroxyflavan	Flavonoids	C15H14O8	-	168364	178283	183074	269191	402335	392014	1.08698	0.0518576	0.0812777	0.498074	-1.00557	down
	Layp004541	N-(2-hydroxyethyl)-N-methyl-3-phenylacrylamideglucoside	Alkaloids	C18H25NO7	-	1247.34	1247.34	1247.34	2.26666e+06	1.78132e+06	1.44024e+06	1.16485	0.0167708	0.0353401	0.000681828	-10.5183	down
	Lcrp000359	Otobaphenol*	Lignans and Coumarins	C20H22O4	10240-16-1	2425.16	3309.36	3858.29	485.032	485.032	485.032	1.15339	0.0228756	0.043927	6.59256	2.72084	up
	Lhwp110125	2,3-Dihydroxylup-20(29)-en-28-oic acid (Alphitolic acid)	Terpenoids	C30H48O4	19533-92-7	6231.1	5607.97	4294.31	858.862	858.862	858.862	1.1571	0.0155844	0.0336683	6.26153	2.64652	up
	Lkmp122412	Hydroxysantamarin	Terpenoids	C15H20O4	-	6030.51	6030.51	6030.51	44629.1	34164.3	30152.5	1.15584	0.0197045	0.0395378	0.16606	-2.59023	down
	Lmdp003110	2,6,7,4'-Tetrahydroxyisoflavanone	Flavonoids	C15H12O6	-	14259.9	14259.9	14259.9	220284	240450	211497	1.16519	0.00166437	0.00855167	0.0636382	-3.97396	down
	Lmdp004267	Quercetin-3-O-(6''-O-p-Coumaroyl)glucoside	Flavonoids	C30H26O14	-	498660	491419	400348	1999.85	1999.85	1999.85	1.16524	0.00466587	0.0154857	231.756	7.85646	up
	Lmfp005436	Quercetin-3-O-(2''-O-galloyl)Arabinoside	Flavonoids	C27H22O15	-	223962	184174	223485	6755.83	2125.96	12092.4	1.12132	0.00296238	0.0119665	30.1142	4.91237	up
	Lmhp005872	Diferuloylcadaverine	Alkaloids	C25H30N2O6	-	6846.08	6846.08	6846.08	153227	218486	85161.3	1.14692	0.0634414	0.0955903	0.0449538	-4.47541	down
	Lmhp008744	1-α-Linolenoyl-glycerol-2,3-di-O-glucoside	Lipids	C33H56O14	-	752.049	752.049	752.049	5451.69	5366.93	5260.31	1.16556	0.000144368	0.00251467	0.140317	-2.83324	down
	Lmrj001341	Cyclo(Ser-Pro)	Amino acids and derivatives	C8H12N2O3	-	36749.7	25435.3	35357	5087.06	5087.06	5087.06	1.15628	0.0164529	0.0350159	6.39152	2.67616	up
	Lmyp001138	6-Hydroxynicotine	Alkaloids	C10H14N2O	10516-09-3	1500.76	1500.76	1500.76	105212	104638	107312	1.16562	6.08191e-05	0.00160615	0.0141955	-6.13842	down
	Lmyp004052	Quercetin-3-O-(6''-O-p-Coumaroyl)galactoside	Flavonoids	C30H26O14	-	491679	710876	775473	106905	29611.9	76891.1	1.10033	0.0157245	0.0339064	9.26877	3.21238	up
	Lmyp004963	Apigenin-6-C-(2''-rhamnosyl)glucoside	Flavonoids	C27H30O14	-	74504.1	324787	94797.7	6803.96	6803.96	6803.96	1.11431	0.188031	0.235735	24.206	4.59729	up
	Lskp211262	Secoisolariciresinol	Lignans and Coumarins	C20H26O6	29388-59-8	75779	45090.3	45079.3	8367.08	8367.08	8367.08	1.1458	0.0443557	0.0719534	6.61117	2.72491	up
	MWS2076	2-Aminophenol	Alkaloids	C6H7NO	95-55-6	7560.7	7560.7	7560.7	37803.5	41058.2	60905	1.15035	0.0325559	0.056909	0.162285	-2.6234	down
	MWSHC2011	5-Hydroxy-L-tryptophan	Amino acids and derivatives	C11H12N2O3	4350-09-8	11057.4	11057.4	11057.4	162378	292043	230229	1.15825	0.0284681	0.0515586	0.0484513	-4.36732	down
	MWSmce195	Dehydrodiisoeugenol*	Lignans and Coumarins	C20H22O4	2680-81-1	3990.84	4458.51	3990.84	798.168	798.168	798.168	1.16449	0.00216034	0.0100679	5.19531	2.37721	up
	MWSprf086	Silydianin	Tannins	C25H22O10	29782-68-1	87811.3	73722.3	88883.3	6664.02	6664.02	6664.02	1.16426	0.00402027	0.0141256	12.5258	3.64683	up
	MWStz376	Dehydrodiconiferyl alcohol 4-O-beta-D-glucopyranoside	Lignans and Coumarins	C26H32O11	107870-88-2	228741	171343	243497	19113.2	19113.2	19113.2	1.16088	0.0124477	0.0291318	11.224	3.48852	up
	Sagp004552	Maesopsin	Flavonoids	C15H12O6	5989-16-2	2.32394e+06	320976	2.72907e+06	114798	113818	94816.1	1.01672	0.152121	0.196326	16.6155	4.05446	up
	Smcp000882	N-benzoyl-2-aminoethyl-β-D-glucopyranoside	Alkaloids	C15H21NO7	-	20567.7	28653.4	30763.9	4113.53	4113.53	4113.53	1.15538	0.0184667	0.0377009	6.48145	2.69632	up
	Wacyp02384	3'-O-Methyl-6-hydroxygallocatechin 3-O-(glutamine ester)*	Flavonoids	C21H24N2O10	-	125046	125046	125046	1.04025e+07	9.68906e+06	9.74366e+06	1.16556	0.000544655	0.00480453	0.0125737	-6.31345	down
	Wacyp03396	4'-O-Methylgallocatechin 3-O-(N-Ethylglutamine ester)*	Flavonoids	C23H28N2O9	-	37762.3	37762.3	37762.3	3.54626e+07	2.61597e+07	2.83637e+07	1.16517	0.00866378	0.0228553	0.00125894	-9.63358	down
	Wagp002530	2-Methoxy-1-benzofuran-5-carbaldehyde	Others	C10H8O3	-	159467	165949	136777	20869.4	20869.4	20869.4	1.16362	0.00437985	0.0149418	7.38229	2.88407	up
	Wagp003695	N-(Isoferuloyl)-Glutamic Acid	Alkaloids	C15H17NO7	-	20956.3	22297.4	7697.98	61920	42327	86762.7	1.00734	0.0547109	0.0848295	0.266749	-1.90644	down
	Wagp005779	3-Oxo-Alpha-Ionol 3'-(6''-Malonyl)Glucoside	Terpenoids	C22H32O10	-	47099.6	41018.2	29082.1	4846.71	4846.71	4846.71	1.15457	0.0230901	0.044304	8.06044	3.01086	up
	Waptp03029	8-Methoxycoumarin*	Lignans and Coumarins	C10H8O3	-	22285.5	22285.5	22285.5	131305	368689	206367	1.12733	0.0931524	0.130584	0.0946494	-3.40126	down
	Waptp03830	Alfafuran 5-O-Glucoside	Others	C20H20O10	-	1334.61	1334.61	1334.61	52656.4	38967.1	54807.6	1.16351	0.0107423	0.0261218	0.0273427	-5.1927	down
	Wayp001214	N-(1-Deoxy-1-fructosyl)Arginine	Amino acids and derivatives	C12H24N4O7	-	9042.88	9042.88	9042.88	273894	234822	281407	1.16496	0.00320796	0.0125059	0.0343347	-4.86419	down
	Wbjp002330	1,3-dihydroxy-2,3,3a,4-tetrahydropyrrolo[2,1-b]quinazolin-9(1H)-one	Alkaloids	C11H12N2O3	-	12578.3	12578.3	12578.3	389772	548827	433221	1.16381	0.011201	0.0268913	0.0275071	-5.18405	down
	Wbsp000037	1-[3-(4-methyl-6-oxocyclohex-1-en-1-yl)propyl]pyrrolidin-2-one	Others	C14H21NO2	-	19053.3	26171.8	21994.1	3810.66	3810.66	3810.66	1.15943	0.0121107	0.0285176	5.87993	2.5558	up
	Wbsp007119	3β,21β,29-trihydroxy-16-oxoserrat-14-en-24-methylester	Terpenoids	C31H48O6	-	26973.3	32557.9	18977.9	3795.59	3795.59	3795.59	1.14997	0.0296488	0.0532291	6.89477	2.7855	up
	Wcfp001236	Leucol	Others	C9H7N	91-22-5	98893.8	77212.1	119319	15442.4	15442.4	15442.4	1.15473	0.0207715	0.0408772	6.37692	2.67286	up
	Wcgp006109	3-(2-hydroxyethyl)-5,7-dimethoxy-4-methyl-2H-1-benzopyran-2-one	Others	C14H16O5	-	6287.18	6287.18	6287.18	31435.9	37131.8	32184.8	1.16341	0.00425806	0.0146522	0.187207	-2.4173	down
	Wdzp009188	13β,17β-epoxyalisol B*	Terpenoids	C30H48O5	-	5834.5	7332.46	6845.62	1166.9	1166.9	1166.9	1.16216	0.00636334	0.0191276	5.71673	2.51519	up
	Yshj000012	Isotachioside	Phenolic acids	C13H18O8	31427-08-4	95276.2	51880.8	68724.7	198981	219481	179706	1.09928	0.00178339	0.00897545	0.360904	-1.47031	down
	Zahp003766	Quercetin 3-O-glucoside 7-O-xyloside	Flavonoids	C26H28O16	-	356222	243248	273988	4197.3	4197.3	4197.3	1.16394	0.0135315	0.0309723	69.3667	6.11617	up
	Zapp012051	2-prenyl-3,4'-dihydroxy-5-methoxystilbene	Others	C20H22O3	-	11308.6	9127.45	11249.7	1.59513e+06	1.74239e+06	1.69617e+06	1.16514	0.000677414	0.00533246	0.00629474	-7.31164	down
	Zbjp002588	Kaempferol-6,8-di-C-glucoside-7-O-glucoside*	Flavonoids	C33H40O21	-	54861.5	69450	52700.1	14360.5	12657.6	11962.3	1.15531	0.0116768	0.0277353	4.54103	2.18302	up
	Zblp002328	Cyanidin-3-O-arabinoside	Flavonoids	C20H19O10+	27214-72-8	3.18543e+06	3.67342e+06	3.11639e+06	13195.5	14217.6	23784.5	1.16256	0.00278815	0.0116656	194.838	7.60613	up
	Zblp003303	Delphinidin-3-O-(6''-O-acetyl)glucoside	Flavonoids	C23H23O13+	66594-00-1	496270	390834	470216	40527.5	59845.9	63845.2	1.15262	0.0045423	0.0152403	8.26533	3.04707	up
	Zbqp001296	trans-3'-Hydroxycotinine-O-glucoside	Alkaloids	C16H22N2O7	-	66672.9	41084.2	41662.2	149737	186022	154477	1.12092	0.00183795	0.00915618	0.304791	-1.71411	down
	Zbqp002414	h-gamma-Glu-leu-oh	Amino acids and derivatives	C11H20N2O5	-	3026.33	3026.33	3026.33	44234.2	32147.2	48852.4	1.16018	0.0161466	0.0346351	0.0724963	-3.78595	down
	Zmdp001857	γ-Glutamyltyrosine	Amino acids and derivatives	C14H18N2O6	7432-23-7	4362.23	4362.23	4362.23	105731	100291	82289.9	1.16419	0.00590836	0.0182069	0.0453908	-4.46146	down
	mws0620	N-Methyltryptamine	Alkaloids	C11H14N2	61-49-4	61337.5	59434.9	79330	11450.1	11450.1	11450.1	1.15931	0.0129068	0.0298205	5.82532	2.54234	up
	mws0847	1-Methyladenine	Nucleotides and derivatives	C6H7N5	5142-22-3	3447.05	3447.05	3447.05	44896.3	44904.5	43168.5	1.16556	0.000199398	0.00289918	0.0777709	-3.68463	down
	mws1313	Sinensetin (5,6,7,3',4'-pentamethoxyflavone)*	Flavonoids	C20H20O7	2306-27-6	8571.06	9385.91	7979.9	665.086	665.086	665.086	1.16486	0.0025983	0.0112349	12.9993	3.70036	up
	mws2627	Tamarixetin (3,3',5,7-Tetrahydroxy-4'-Methoxyflavone)	Flavonoids	C16H12O7	603-61-2	1.81403e+06	1.99531e+06	1.87986e+06	28813.2	26344.2	25109.1	1.16534	0.000798443	0.00573385	70.879	6.14729	up
	pme0166	1-Methylxanthine	Nucleotides and derivatives	C6H6N4O2	6136-37-4	5887.56	5887.56	5887.56	42653.9	47043.8	40566.3	1.16453	0.00257649	0.01118	0.135591	-2.88266	down
	pme2024	Serotonin; 5-Hydroxytryptamine	Alkaloids	C10H12N2O	50-67-9	43052.3	43052.3	43052.3	1.60687e+07	1.6424e+07	1.5988e+07	1.16562	6.90626e-05	0.00173079	0.00266409	-8.55214	down
	pmp001313	6-Hydroxykaempferol-3,6-O-Diglucoside-7-O-Glucuronic Acid	Flavonoids	C33H38O23	-	2975.9	9025.02	10285.4	57875.2	37102.7	57884.9	1.07718	0.0167983	0.0353401	0.145793	-2.77801	down
	Hmcp002316	Isorhamnetin-3-O-arabinoside	Flavonoids	C21H20O11	-	194287	128167	148418	5252.85	26264.3	5252.85	1.08699	0.0106422	0.0259298	12.8059	3.67874	up
	Hmmp002447	Apigenin-7-O-rutinoside-4'-O-rhamnoside	Flavonoids	C33H40O18	-	2496.09	2496.09	16636.5	47920.6	34837.1	66516.5	1.01406	0.0261983	0.0485005	0.144892	-2.78695	down
	Lmyp003348	Kaempferol-3-O-(6''-galloyl)galactoside*	Flavonoids	C28H24O15	-	399756	311225	417661	4579.05	44205	4579.05	1.07536	0.00355718	0.0133994	21.1502	4.4026	up
	Lmyp003599	Kaempferol-3-O-(6''-galloyl)glucoside*	Flavonoids	C28H24O15	56317-05-6	392727	185128	357768	4141.66	4141.66	20708.3	1.1119	0.0413547	0.0681659	32.2722	5.01222	up
	MWSHC20102	3-Hydroxy-1-(4-Hydroxy-3-Methoxyphenyl)Propan-1-One	Others	C10H12O4	2196-18-1	1.46513e+06	1.33783e+06	2.07261e+06	6048.81	40020.2	6048.81	1.1279	0.0190985	0.0386546	93.5491	6.54765	up
	MWSmce541	Cinnamoylglycine	Amino acids and derivatives	C11H11NO3	16534-24-0	13797.6	1610.21	8051.06	270555	398463	510524	1.11086	0.0305944	0.0545282	0.0198881	-5.65195	down
	Xmqp004074	Peucedanol 3'-O-glucoside	Lignans and Coumarins	C20H26O10	65891-61-4	151056	141459	126200	30599.6	6119.93	6119.93	1.07626	0.000354452	0.00383709	9.77401	3.28895	up
	Zbrp003982	Sulfurein; Sulfuretin-6-O-glucoside	Flavonoids	C21H20O10	531-63-5	16640	95753.8	16640	413314	387298	1.02895e+06	1.06055	0.111711	0.151749	0.0705272	-3.82568	down
	Zmhp003322	Isovitexin-2''-O-(6'''-p-coumaroyl)glucoside	Flavonoids	C36H36O17	-	686450	392264	487118	7790.39	7790.39	38952	1.11386	0.0269316	0.049509	28.7136	4.84366	up
	HX1342	7-hydroxy-2H-1-benzopyran-2-one	Lignans and Coumarins	C9H6O3	-	3859.53	3859.53	3859.53	33034	19297.7	27054	1.14997	0.029584	0.053153	0.145852	-2.77742	down
	Hmcp001829	Quercetin-3,7-Di-O-rhamnoside	Flavonoids	C27H30O15	28638-13-3	52193.8	55162.1	11748.5	1702.58	1702.58	1702.58	1.10226	0.113198	0.153013	23.3184	4.5434	up
	Hmhp002834	Cyanidin 3-xyloside	Flavonoids	C20H19O10+	29761-24-8	2.94396e+06	3.16183e+06	3.07282e+06	3699.68	3699.68	3699.68	1.16561	0.000428041	0.00413885	826.973	9.6917	up
	Hmlp002975	Isorhamnetin-3-O-glucuronide-7-O-rhamnoside	Flavonoids	C28H30O17	-	4952.3	4952.3	4952.3	75564.4	58129.1	75341.3	1.16307	0.00786662	0.0216354	0.0710737	-3.81454	down
	Labp004756	Kaempferol dimalonyl glucoside	Flavonoids	C27H24O17	-	42296.1	60002	68260.5	2811.22	2811.22	2811.22	1.16036	0.0194996	0.0392872	20.2235	4.33796	up
	Lmgp002501	Dhurrin 6'-glucoside	Alkaloids	C20H27NO12	-	132307	144434	183836	7774.88	7774.88	7774.88	1.16309	0.011198	0.0268913	19.7464	4.30352	up
	Lmjp002596	Quercetin-3-O-sambubioside*	Flavonoids	C26H28O16	83048-35-5	406350	402545	400438	8426.53	8426.53	8426.53	1.16562	1.92114e-05	0.000873764	47.8383	5.58009	up
	Lmnp002961	Cirsiliol-8-C-glucoside	Flavonoids	C23H24O12	-	22914.5	18728.3	64562.2	2915.2	2915.2	2915.2	1.10759	0.15654	0.201289	12.1438	3.60215	up
	Lmpp003255	Delphinidin-3-O-(6''-O-feruloyl)glucoside	Flavonoids	C31H29O15+	-	221995	188781	205729	2866.86	2866.86	2866.86	1.16533	0.00223168	0.0102258	71.6819	6.16354	up
	Lmpp005842	6-Methoxyquercetin-3-O-rhamnoside*	Flavonoids	C22H22O12	-	98074.4	105475	88835.1	2094.28	2094.28	2094.28	1.16525	0.00253774	0.0110841	46.5371	5.54031	up
	Lmtp004044	Quercetin-3-O-apiosyl(1→2)galactoside*	Flavonoids	C26H28O16	-	347791	290848	385685	48939.6	9787.92	9787.92	1.09666	0.00232169	0.0104243	14.9503	3.9021	up
	Lskp211293	Cis-guai-10-en-4α,11-diol	Terpenoids	C15H26O2	-	3608.3	3608.3	3608.3	134330	44333.7	92450.7	1.14096	0.0792714	0.114322	0.0399275	-4.64647	down
	Lskp211431	Methyl {(1R,2S,3S)-3-(B-D-glucopyransyloxy)-2-[(2'Z)-pent-2-en-1-ylI]cyclopentyl}acete	Others	C19H32O8	-	941467	849149	964547	9679.3	48396.5	9679.3	1.12578	0.000483555	0.00451645	40.6635	5.34566	up
	Wbjp004531	peganoneⅠ-glucose-Rhamnose	Quinones	C28H32O14	-	52662.4	48445.2	53341.3	5237.23	5237.23	5237.23	1.1652	0.00109485	0.00681638	9.83019	3.29722	up
	Wbtp004863	4-(beta-D-Glucopyranosyl)-7-methoxy-1,3,6-trihydroxy-9H-xanthene-9-one	Flavonoids	C20H20O11	-	24421.9	44150.2	62368.3	3112.36	3112.36	3112.36	1.1401	0.0659264	0.0986686	14.0237	3.8098	up
	Zasp005105	Annulatin 3'-O-β-D-xyloside	Flavonoids	C21H20O12	-	282562	266447	242427	3844.8	19224	3844.8	1.11885	0.000468403	0.00440765	29.4066	4.87807	up
	Zbzp003512	Cyanidin3-O-caffeoylglucoside-5-O-glucoside	Flavonoids	C36H37O19+	-	55842.3	32503.1	21039.6	12263.3	2452.67	2452.67	1.00767	0.0838395	0.119715	6.37121	2.67157	up
	Zmcp003741	Cyanidin-3-O-(6''-O-sinapoyl)sophoroside-5-O-(6'''-O-malonyl)glucoside	Flavonoids	C47H53O28+	-	65089.8	86770.8	103038	2171.17	10855.8	2171.17	1.09826	0.013762	0.0313095	16.7717	4.06796	up
	Zmqp002952	Delphinidin-3-O-rutinoside-7-O-glucoside	Flavonoids	C33H41O21+	-	81726.8	89023	84645.3	6130.6	6130.6	6130.6	1.16543	0.000719508	0.00552109	13.8863	3.7956	up
	pmb0770	N-Feruloylserotonin	Alkaloids	C20H20N2O4	68573-23-9	115970	82637.5	104966	33400.3	6680.06	6680.06	1.0417	0.00304765	0.0121822	6.49211	2.69869	up
	pmb0801	4-Pyridoxic acid-O-glucoside	Others	C14H19NO9	-	135328	93903.2	120533	31539.9	6307.97	6307.97	1.05841	0.00349036	0.0132666	7.92113	2.98571	up
	CYp002948	N-cis-Cinnamoylputrescine	Alkaloids	C13H18N2O	-	98046	98046	98046	1.09017e+06	1.05026e+06	1.17643e+06	1.16519	0.00136269	0.00761613	0.0886796	-3.49525	down
	CYp006569	3-(Dimethylamino)-2-Phenylacrolein	Alkaloids	C11H13NO	15131-89-2	21638.1	21638.1	21638.1	345969	322703	370962	1.16513	0.0018342	0.00915618	0.0624395	-4.0014	down
	CYp007292	Deoxycamelliagenin A 3beta-[2-O-半乳糖基-3-O-(2-O-木糖基-阿拉伯糖基)-葡萄糖醛苷]	Terpenoids	C52H84O22	-	3681.7	3681.7	3681.7	29603	42288.3	25915.6	1.15512	0.0281611	0.0512323	0.112928	-3.14653	down
	Cmjp003100	Leucocyanidin; 3,4,5,7,3',4'-Hexahydroxyflavan	Flavonoids	C15H14O7	480-17-1	75491.6	80259.6	51345.6	9312.38	9312.38	9312.38	1.15426	0.0217296	0.0423511	7.41296	2.89005	up
	Cwjp002544	Cyanidin-3-O-(6''-O-feruloyl)sophoroside-5-O-(6'''-O-malonyl)glucoside	Flavonoids	C46H51O27+	-	141307	226339	112680	14333.2	14333.2	14333.2	1.14859	0.0506864	0.0799523	11.1705	3.48162	up
	HJAP104	Benzaldehyde	Others	C7H6O	100-52-7	78817.9	78817.9	78817.9	996684	950648	524531	1.14733	0.0383605	0.0646332	0.0956581	-3.38597	down
	HX1182	Lup-20(29)-en-3-one (Lupenone)	Terpenoids	C30H48O	1617-70-5	13676.9	13676.9	13676.9	98305.2	75436.5	86602.8	1.16158	0.00805784	0.0219402	0.157602	-2.66565	down
	Happ001352	Delphinidin-3,5-di-O-glucoside	Flavonoids	C27H31O17+	17670-06-3	806540	780780	822936	64105.3	64105.3	64105.3	1.16554	0.000275287	0.00339751	12.5328	3.64764	up
	Hmcp001858	Kaempferol-3-O-arabinoside-7-O-rhamnoside	Flavonoids	C26H28O14	-	5328.56	5328.56	5328.56	42314.3	43041.3	59447.8	1.15977	0.0165515	0.0351953	0.110396	-3.17924	down
	Hmcp002539	Isorhamnetin-3-O-rhamnoside	Flavonoids	C22H22O11	-	82132.4	84533.4	77778.9	7932.29	7932.29	7932.29	1.16538	0.000721608	0.00552109	10.2721	3.36066	up
	Hmlp006964	5,6,7-Trimethoxycoumarin	Lignans and Coumarins	C12H12O5	55085-47-7	41448.8	29366	32202.2	3426.03	3426.03	3426.03	1.1609	0.0136415	0.0311082	10.023	3.32524	up
	Lafp002722	3-Hydroxy-1-(4-hydroxy-3,5-dimethoxy-phenyl)-propan-1-one glucoside	Phenolic acids	C17H24O10	-	19770	19661.8	27057	2421.01	2421.01	2421.01	1.1603	0.0150211	0.032998	9.1544	3.19447	up
	Lahp003659	5,7,3',4',5'-pentahydroxyflavan glucoside	Flavonoids	C21H24O11	-	99641.4	133663	77276.6	9571.65	9571.65	9571.65	1.15531	0.0291188	0.0524695	10.816	3.4351	up
	Lahp005742	Malonyl Phellamurin	Flavonoids	C29H32O14	-	114220	112362	121470	15645	15645	15645	1.16529	0.000765543	0.00562822	7.41562	2.89057	up
	Lamp006064	3-[(3,4-dihydroxyphenyl)methylidene]-5,7-dihydroxy-6-methoxy-2h-1-benzopyran-4-one glucosyl rhamnoside	Flavonoids	C29H34O16	-	1.04355e+07	9.11766e+06	9.05364e+06	1.44023e+06	1.44023e+06	1.44023e+06	1.16421	0.00308011	0.0121924	6.6209	2.72703	up
	Layp003314	kaempferol-3-O-(acetyl rutinoside)-7-O-glucoside	Flavonoids	C35H42O21	-	489282	378891	508081	33290.5	33290.5	33290.5	1.1627	0.00885193	0.0231306	13.7803	3.78453	up
	Lmdp003171	Azalein (Azaleatin-3-O-rhamnoside)	Flavonoids	C22H22O11	29028-02-2	80927.7	57943.8	85066.9	7247.11	7247.11	7247.11	1.15931	0.0153082	0.0334195	10.3001	3.36459	up
	Lmfp003891	Apigenin-8-C-(2''-feruloyl)glucoside	Flavonoids	C31H28O13	-	4394.46	4394.46	4394.46	33470.3	51301.2	34269.9	1.15638	0.0260989	0.0483766	0.110746	-3.17467	down
	Lmhp005550	N,N'-Diferuloylputrescine	Alkaloids	C24H28N2O6	42369-86-8	5406.81	5406.81	5406.81	71038.6	83332.6	85418	1.16458	0.00360421	0.0134938	0.0676445	-3.88588	down
	Lmhp010040	LysoPE 20:3*	Lipids	C25H46NO7P	-	871.34	871.34	871.34	4356.7	5175.26	4701.22	1.16365	0.00373238	0.0136843	0.183657	-2.44492	down
	Lmlp003024	N'-p-Coumaroylagmatine-glucoside	Alkaloids	C20H30O7N4	-	29926	34916.6	37370	4488.79	4488.79	4488.79	1.1632	0.00543654	0.0171182	7.5902	2.92414	up
	Lmlp007435	Isosalipurposide-6''-O-p-coumaric acid	Flavonoids	C30H28O12	-	40875.6	40875.6	40875.6	625775	637250	556443	1.16504	0.0019856	0.00952226	0.0673971	-3.89117	down
	Lmmp002529	Gossypetin-3-O-rutinoside-8-O-rhamnoside	Flavonoids	C33H40O21	-	83167.3	152310	163106	16633.5	16633.5	16633.5	1.14078	0.0434187	0.0709018	7.98756	2.99775	up
	Lmyp004516	Quercetin-3-O-(2''-O-p-Coumaroyl)galactoside	Flavonoids	C30H26O14	-	141374	139688	109514	13324.9	13324.9	13324.9	1.16253	0.00775268	0.0213992	9.77055	3.28844	up
	Lmyp004770	Quercetin-3-O-(2''-O-p-Coumaroyl)glucoside	Flavonoids	C30H26O14	-	151618	217890	182571	17034	17034	17034	1.16116	0.01289	0.0298096	10.8035	3.43342	up
	Lshp011101	Narciclasine 4-Glucopyranoside	Alkaloids	C20H23NO12	-	19813	19813	19813	473806	495275	469985	1.16557	0.000292797	0.00346451	0.0413039	-4.59758	down
	MWSHC2053	5-Demethoxynobiletin; 3',4',6,7,8-Pentamethoxyflavone*	Flavonoids	C20H20O7	42206-91-7	12095.3	9073.26	8843.17	1170.5	1170.5	1170.5	1.16046	0.0137802	0.0313095	8.54668	3.09536	up
	MWSHY0029	Quercetin*	Flavonoids	C15H10O7	117-39-5	50800.9	56568.7	65979.3	3581.29	3581.29	3581.29	1.1639	0.00659465	0.0196376	16.1347	4.01209	up
	MWSHY0102	Morin*	Flavonoids	C15H10O7	480-16-0	49683.7	64947.7	49225.3	6373.33	6373.33	6373.33	1.1615	0.0112724	0.0269718	8.56992	3.09928	up
	MWSmce301	Coumarin-3-carboxylic Acid	Lignans and Coumarins	C10H6O4	531-81-7	55413.6	57368.9	66170.3	4776.75	4776.75	4776.75	1.16455	0.00361484	0.0134982	12.4878	3.64244	up
	MWSmce582	Methyl L-pyroglutamate	Amino acids and derivatives	C6H9NO3	4931-66-2	298777	298777	298777	1.9192e+06	1.6411e+06	1.85345e+06	1.16398	0.00309112	0.0122055	0.165566	-2.59452	down
	MWSslk141	Hesperidin methylchalcone	Flavonoids	C29H36O15	24292-52-2	2.10276e+06	1.91953e+06	1.83615e+06	220914	220914	220914	1.16483	0.0020607	0.00965853	8.83969	3.144	up
	Qatp005562	Costunolide Diepoxide	Terpenoids	C15H20O4	-	26432.4	27941.2	30598.3	5286.49	5286.49	5286.49	1.16413	0.00278229	0.0116609	5.35781	2.42164	up
	Wacyp02200	L-Glutamine tert-butyl ester	Amino acids and derivatives	C9H18N2O3	41444-88-6	806200	806200	806200	9.01922e+06	8.98142e+06	8.49421e+06	1.16547	0.000443449	0.00422535	0.0912857	-3.45347	down
	Wacyp06352	D-Linalool 3-(6''-glucosyl)glucoside	Terpenoids	C22H38O11	-	49732.5	49732.5	49732.5	322009	427250	302958	1.15879	0.0160893	0.0345717	0.141793	-2.81814	down
	Wacyp07504	Diacetylcamelliagenin A 3beta-[2-O-Beta-D-Galactopyranosyl-3-O-(2-O-Beta-D-Xylopyranosyl-Alpha-L-Arabinopyranosyl)-Beta-D-Glucopyranuronosyloxy]	Terpenoids	C56H88O25	-	933.529	933.529	933.529	17432.2	16974.1	23074.5	1.16317	0.011385	0.0271472	0.0487221	-4.35928	down
	Wafp003158	N-Feruloylhomoagmatine	Alkaloids	C16H24N4O3	-	21550.8	21550.8	21550.8	356421	344550	364790	1.16554	0.000309487	0.00353025	0.0606632	-4.04304	down
	Wafp003601	N-Feruloylmethylagmatine	Alkaloids	C16H24N4O3	-	23571	23571	23571	300942	288661	326127	1.16517	0.00152922	0.00814697	0.0772204	-3.69487	down
	Wagp005813	5-Hydroxy-7,8,2',3'-Tetramethoxyflavone 5-Glucoside*	Flavonoids	C25H28O12	-	8039.9	8039.9	8039.9	61346.3	72973.7	72170.9	1.16407	0.0037821	0.0137409	0.116808	-3.09779	down
	Wahp004750	Viscumneoside III(Homoeriodictyol-7-O-Apiosyl-(1-2)-Glucopyranoside)	Flavonoids	C27H32O15	118985-27-6	44417.1	48117.6	24067.6	2388.7	2388.7	2388.7	1.15113	0.0395336	0.0659006	16.2714	4.02427	up
	Waqkp03241	Tricin 7-[arabinosyl-(1->2)-galacturonide]	Flavonoids	C28H30O17	-	1.29907e+07	1.12249e+07	9.57645e+06	1.46631e+06	1.46631e+06	1.46631e+06	1.16126	0.00997222	0.0249916	7.6819	2.94146	up
	Wayp002004	N-Formyl nornicotine	Alkaloids	C10H12N2O	3000-81-5	222019	234726	304950	35989.8	33867.6	38403.7	1.15895	0.0135527	0.0309921	7.03572	2.8147	up
	Zbhp002708	Malvidin-3-O-glucoside*	Flavonoids	C23H25O12+	18470-06-9	1.37587e+07	1.35706e+07	4.14315e+06	828631	828631	828631	1.1067	0.0931029	0.130584	12.6604	3.66225	up
	Zbjp002396	Kaempferol-3-O-sophoroside-7-O-glucoside*	Flavonoids	C33H40O21	55136-76-0	76876	54342.7	82434.2	6974.47	6974.47	6974.47	1.15836	0.0174077	0.0363343	10.2112	3.35208	up
	Zblp002066	Delphinidin-3-O-arabinoside	Flavonoids	C20H19O11+	-	582471	675009	696461	32530.6	32530.6	32530.6	1.16485	0.00317935	0.0124339	20.0216	4.32348	up
	Zblp002245	Petunidin-3-O-glucoside	Flavonoids	C22H23O12+	71991-88-3	1.08661e+08	9.7503e+07	1.15532e+08	1.21479e+07	1.21479e+07	1.21479e+07	1.16439	0.00303872	0.0121822	8.82724	3.14196	up
	Zblp002828	Peonidin-3-O-arabinoside	Flavonoids	C21H21O10+	-	101334	110806	105195	6739.78	6739.78	6739.78	1.16543	0.000769984	0.00562822	15.6947	3.9722	up
	Zbqp001937	2,6-diamino-7-methyl-5-oxooctanoic acid	Amino acids and derivatives	C9H18N2O3	-	205622	205622	205622	2.07382e+06	2.38448e+06	2.25182e+06	1.16498	0.00195757	0.00944306	0.0919308	-3.44331	down
	Zbqp002313	4-amino-5-(butylamino)-5-oxopentanoic acid	Amino acids and derivatives	C9H18N2O3	-	672824	672824	672824	7.90558e+06	6.95449e+06	6.83455e+06	1.16473	0.00265764	0.0113516	0.0930403	-3.426	down
	Zbqp002511	N-Methylisoleucine	Amino acids and derivatives	C7H15NO2	39554-61-5	6107.67	6107.67	6107.67	41462.4	30538.4	32719.4	1.15896	0.0131677	0.0302523	0.174971	-2.51481	down
	Zbsp004510	Isoorientin 7,3'-dimethyl ether	Flavonoids	C23H24O11	-	20772.5	27000.5	18694.2	3049.01	3049.01	3049.01	1.15859	0.016635	0.035241	7.26652	2.86126	up
	Zjjp092634	Dendroside C	Terpenoids	C21H36O8	-	42404.1	44272.9	34859.5	6318.83	6318.83	6318.83	1.16199	0.0070069	0.0202405	6.41134	2.68063	up
	Zmgp003335	Okanin-3',4'-di-O-glucoside*	Flavonoids	C27H32O16	-	5841.88	5841.88	5841.88	55260.4	74865.2	78418.7	1.1611	0.0125486	0.0292217	0.0840379	-3.57282	down
	Zmyp010736	Myricarborin	Terpenoids	C20H22O3	-	141832	141832	141832	1.38312e+06	1.54351e+06	1.72418e+06	1.16401	0.00485671	0.0158796	0.0914882	-3.45027	down
	pma0101	Caffeoylagmatine	Alkaloids	C14H20N4O3	-	67834	67834	67834	619832	617420	738084	1.16408	0.00451615	0.0151941	0.103021	-3.27898	down
	pmb0725	Tricin-7-O-(2''-feruloyl)glucoside	Flavonoids	C33H32O15	-	256863	255532	298257	27765	27765	27765	1.16446	0.00332953	0.0128372	9.73231	3.28278	up
	pme2527	L-Ornithine	Amino acids and derivatives	C5H12N2O2	70-26-8	2054.92	2054.92	2054.92	17449.8	10274.6	13576.2	1.15037	0.0299429	0.0536003	0.149266	-2.74405	down
	pmp000127	Chrysoeriol-6,8-di-C-glucoside	Flavonoids	C28H32O16	-	90398.3	50620.8	66888.3	6148.52	6148.52	6148.52	1.1543	0.0318369	0.055891	11.2714	3.4946	up
	zjgp122317	4-O-(2''-O-acetyl-6''-P-coumaroyl-β-D-glucopyranosyl)-P-coumaric acid	Others	C26H26O11	-	60192.9	80399	84442.5	7812.87	7812.87	7812.87	1.16057	0.0122308	0.0287454	9.60101	3.26319	up
	mws0912	2'-Hydroxydaidzein	Flavonoids	C15H10O5	7678-85-5	90582.1	20238.7	45526.3	1706.96	1706.96	1706.96	1.12596	0.133897	0.176422	30.5314	4.93222	up
	NK10264324	Phloroglucinol	Others	C6H6O3	108-73-6	14533.7	14533.7	14533.7	198146	72668.7	83334.1	1.11133	0.12332	0.164248	0.123116	-3.02192	down
	Lmhp002031	L-Leucyl-L-Leucine	Amino acids and derivatives	C12H24N2O3	3303-31-9	67363	81775.4	43290.3	280454	309419	294360	1.13225	0.000135208	0.00243379	0.217622	-2.2001	down
	Lmyp004407	Kaempferol-3-O-(2''-p-Coumaroyl)galactoside*	Flavonoids	C30H26O13	-	1.09904e+07	9.97435e+06	1.0815e+07	1.0976e+06	1.04465e+06	1.79813e+06	1.14981	3.23917e-05	0.00115296	8.06514	3.0117	up
	Wacyp04001	N-trans-Cinnamoylagmatine	Alkaloids	C14H20N4O	-	356678	255637	228592	1.15065e+08	1.15394e+08	1.15229e+08	1.1645	1.30614e-08	3.20789e-05	0.00243256	-8.68331	down
	Xmbp007290	Castanoside A[Kaempferol-3-O-(6''-p-coumaroyl)mannoside]*	Flavonoids	C30H26O13	-	5.60499e+06	3.20331e+06	7.02078e+06	900671	919331	925768	1.12389	0.059499	0.0909898	5.7649	2.5273	up
	Zmdp002216	L-γ-Glutamyl-L-leucine	Amino acids and derivatives	C11H20N2O5	2566-39-4	79213.3	69124.9	75739.2	587859	557323	592948	1.16455	0.000218076	0.00299769	0.128919	-2.95547	down
	pme0152	5,6-Dihydro-5-methyluracil	Nucleotides and derivatives	C5H8N2O2	696-04-8	3495.85	31680.1	35338.2	7.88081e+06	6.26307e+06	7.84616e+06	1.13154	0.00527757	0.0168343	0.00320664	-8.28472	down
	Lajp002603	Epigallocatechin-(2b→7,4b→8)-gallocatechin	Flavonoids	C30H24O14	-	1.0602e+06	1.60118e+06	1.49173e+06	13253.2	13253.2	13253.2	1.1639	0.0141974	0.0319312	104.455	6.70674	up
	Lmyp004318	Kaempferol-3-O-(6''-p-Coumaroyl)galactoside*	Flavonoids	C30H26O13	-	1.22952e+07	1.0937e+07	1.34906e+07	1.02299e+06	895882	1.00946e+06	1.16363	0.00416872	0.0144406	12.5405	3.64852	up
	MWSHY0161	Kaempferol-3-O-(6''-p-Coumaroyl)glucoside (Tiliroside)*	Flavonoids	C30H26O13	20316-62-5	1.34839e+07	1.24072e+07	1.2856e+07	1.03623e+06	1.89907e+06	1.79465e+06	1.14661	1.24822e-05	0.000721321	8.19185	3.03419	up
	Smgp006258	6,7,3',4'-Tetrahydroxyaurone-6-O-(6''-O-p-Coumaroyl)glucoside	Flavonoids	C30H26O13	-	1.28025e+07	1.31296e+07	1.26413e+07	1.11325e+06	1.63026e+06	868697	1.15225	8.41881e-06	0.000645353	10.6786	3.41666	up
	MWSHY0019	Hesperetin-7-O-neohesperidoside(Neohesperidin)	Flavonoids	C28H34O15	13241-33-3	8.0829e+06	1.57286e+07	1.78894e+07	56495.3	282477	56495.3	1.13333	0.0435685	0.0710411	105.447	6.72037	up
	MWSHY0061	Kaempferol-3-O-neohesperidoside*	Flavonoids	C27H30O15	32602-81-6	1.39107e+08	8.4708e+07	1.06901e+08	223907	223907	1.11953e+06	1.14359	0.020064	0.0399829	211.003	7.72112	up
	Hmzp003994	Pedaliin*	Flavonoids	C22H22O12	22860-72-6	2.36447e+06	1.81159e+06	3.30614e+06	231239	231239	231239	1.15296	0.0352204	0.0601958	10.7856	3.43104	up
	Lcsp001896	Ser-Gly-Phe	Amino acids and derivatives	C14H19N3O5	-	10262.3	7806.91	6674.52	17623	20332.3	27760.8	1.09077	0.0344469	0.0593696	0.376525	-1.40918	down
	Lmpp003705	Procyanidin C1 3'-O-gallate	Tannins	C52H42O22	-	4.89977e+06	4.7239e+06	2.82724e+06	236802	236802	236802	1.1566	0.0275595	0.0503047	17.5265	4.13147	up
	Lmpp003930	Apigenin-7-O-(6''-p-Coumaryl)glucoside	Flavonoids	C30H26O12	-	1.44937e+07	1.74816e+07	1.46887e+07	1.19517e+06	1.19517e+06	1.19517e+06	1.16437	0.00448686	0.0151162	13.0145	3.70205	up
	MWS20145	Eriodictyol-7-O-glucoside*	Flavonoids	C21H22O11	38965-51-4	756241	1.16543e+06	2.59435e+06	88675.5	88675.5	88675.5	1.12602	0.126084	0.167384	16.9758	4.08541	up
	Zbnp004170	Eriodictyol-3'-O-glucoside*	Flavonoids	C21H22O11	-	1.45034e+06	959274	1.57501e+06	191855	191855	191855	1.15081	0.0262815	0.0485957	6.923	2.7914	up
	pmp000439	3-Hydroxyurs-5(6),12,18(19)-trien-28-oic acid (Uncargenin B)	Terpenoids	C30H44O3	-	43924.6	43924.6	43924.6	254864	306956	263737	1.1634	0.00480598	0.015759	0.159618	-2.64731	down
	CYn002249	4-(6-O-Sulfo-Beta-D-Glucopyranosyloxy)-3-Hydroxybenzoic Acid	Phenolic acids	C13H16O12S	-	2.4174e+06	2.39378e+06	2.07828e+06	3.65149e+07	3.65753e+07	3.67278e+07	1.1649	4.19305e-08	5.14907e-05	0.0627353	-3.99458	down
	CYn002538	3-O-(3-O-Methylgalloyl)Quinic Acid	Phenolic acids	C15H18O10	-	3.49551e+07	4.46262e+07	4.44024e+07	207212	284202	193957	1.16388	0.00595638	0.0183319	180.9	7.49905	up
	CYn002883	Theasinensin B	Tannins	C37H30O18	89064-32-4	2.36224e+07	2.88604e+07	2.89564e+07	2.62031e+06	1.88068e+06	2.13135e+06	1.16062	0.00445978	0.0151079	12.2791	3.61813	up
	CYn003683	3-Dehydroshikimic Acid 5-(3-Methylsalicyloyl)Gallate	Phenolic acids	C22H18O11	-	7.72503e+06	6.16074e+06	6.44844e+06	2.56435e+06	2.4462e+06	3.07849e+06	1.13982	0.00668892	0.0197532	2.5138	1.32987	up
	CYn005100	Epigallocatechin 3'-O-gallate 3-O-(3-O-Methyl)Gallate	Flavonoids	C30H24O15	-	265681	269357	320001	43870.7	42670.7	52446.5	1.16016	0.00434364	0.0148994	6.1519	2.62103	up
	CYn005159	Epicatechin 3,5-Digallate*	Flavonoids	C29H22O14	-	5.98998e+06	580366	488434	4.55943e+07	4.65741e+07	4.86808e+07	1.06697	0.000235047	0.00309221	0.0501159	-4.31859	down
	CYn005203	Digallic Acid Methyl*	Phenolic acids	C15H12O9	-	5.79888e+06	6.32365e+06	5.96639e+06	629902	712382	818810	1.16233	0.00024663	0.00317133	8.37026	3.06527	up
	CYn005355	Epiafzelechin 3-O-gallate	Flavonoids	C22H18O9	108907-43-3	4.05306e+06	7.61566e+06	6.74014e+06	4.67768e+07	4.12584e+07	4.25264e+07	1.14339	0.000143827	0.00251467	0.140997	-2.82626	down
	CYn005375	3-O-Galloylepiafzelechin-(4beta->6)-Epigallocatechin-3-O-Gallate	Tannins	C44H34O20	-	7.6381e+06	9.00226e+06	9.03503e+06	104887	159541	121022	1.16322	0.00293851	0.0119092	66.6115	6.0577	up
	CYn005716	Epiafzelechin-(4b->8)-Epicatechin 3,3'-Digallate	Tannins	C44H34O19	-	322503	261620	438462	676988	816273	784416	1.08582	0.00380573	0.0137657	0.44896	-1.15534	down
	Cmsn001914	7R,8S-erythro-3',4,9,9'-tetrahydroxy-3-methoxy-8-O-4'-neolignan-7-O-glucopyr-anoside,	Lignans and Coumarins	C25H34O12	-	52978.6	37681.8	55030.2	140519	109482	100050	1.09742	0.0177689	0.0367652	0.416199	-1.26466	down
	Cmsn002813	Methyl 2-O-(4-hydroxybenzoyl)-2,4,6-trihydroxyphenylacetate	Phenolic acids	C16H14O7	-	2.00807e+06	1.16532e+06	913677	109503	168897	211335	1.11998	0.0673241	0.100211	8.34548	3.06099	up
	HJN003	1-O-Sinapoyl-β-D-glucose	Phenolic acids	C17H22O10	-	77630.6	97954	90140.7	573549	581909	580805	1.16254	1.17675e-05	0.000709591	0.153044	-2.70798	down
	HJN012	4,7,9,9'-Tetrahydroxy-3,3'-dimethoxy-8-O-4'-neolignan	Phenolic acids	C20H26O7	-	230826	120263	138483	521603	612287	632505	1.11257	0.000916177	0.0062284	0.277158	-1.85122	down
	HJN084	Laricitrin-3-O-(6''-acetyl)glucoside	Flavonoids	C24H24O14	-	22834.8	18599.3	20123	68386.3	76445	53648	1.14149	0.0179888	0.0370954	0.310144	-1.68899	down
	HJN090	Isocoreopsin*	Flavonoids	C21H22O10	-	2.24668e+06	2.69038e+06	2.83973e+06	1.02997e+07	1.00062e+07	9.77622e+06	1.159	7.40657e-06	0.000645353	0.258519	-1.95166	down
	HJN094	procyanidin B4 3-O-gallate	Tannins	C37H30O16	-	4.21282e+07	4.06393e+07	3.94116e+07	3.08821e+06	4.74042e+06	2.37468e+06	1.15089	4.28639e-06	0.000501303	11.9745	3.58189	up
	HJN104	Dihydromyricetin-3-O-glucoside	Flavonoids	C21H22O13	-	51202.1	62195.5	45858.5	458376	426879	306359	1.15223	0.0168067	0.0353401	0.133647	-2.9035	down
	Hmcn001884	6-Hydroxyluteolin 5-glucoside	Flavonoids	C21H20O12	-	1.73515e+07	3.54291e+07	2.91283e+07	4.87984e+06	4.38418e+06	6.22446e+06	1.11966	0.0513676	0.0807159	5.28839	2.40283	up
	Hmcn002743	Lirioresinol A	Lignans and Coumarins	C22H26O8	-	483464	443204	406787	196072	182134	209978	1.15133	0.00378936	0.0137469	2.26707	1.18083	up
	Hmdn006685	3,4-Cycloopen-cycloaltin-4(29),25-diene-24(S)-hydroxy-3-carboxylic acid	Terpenoids	C30H48O3	-	194762	183547	253865	23601.3	11914.6	16018.9	1.14831	0.0109866	0.0265843	12.2669	3.6167	up
	Hmdn006855	3,4-Cycloopen-cycloaltin-4(29),25-diene-24(R)-hydroxy-3-carboxylic acid*	Terpenoids	C30H48O3	-	192727	192495	218936	21408.1	11846.9	17646.5	1.1539	0.000998981	0.00654266	11.8692	3.56915	up
	Hmgn002038	β-Oxoacteoside	Phenolic acids	C29H34O16	-	42607.4	138830	131808	819574	924311	742411	1.09793	0.000897845	0.00616391	0.125989	-2.98863	down
	Hmhn000927	Phloroglucinol-1-O-β-D-glucopyranoside	Others	C12H16O8	-	414136	448947	446430	55157	48103.4	108131	1.1263	0.000296769	0.00347396	6.19475	2.63105	up
	Hmhn006723	Disporopsin	Flavonoids	C16H14O6	-	379473	445246	368352	29609.3	32808.1	53968.6	1.15007	0.00223101	0.0102258	10.251	3.35769	up
	Hmln000659	3-O-Galloyl-D-glucose*	Phenolic acids	C13H16O10	-	3.57423e+07	3.72014e+07	3.84699e+07	1.10117e+08	1.10682e+08	1.12727e+08	1.16465	3.11474e-07	9.56226e-05	0.334048	-1.58187	down
	Hmln000873	2-O-Galloyl-D-glucose	Phenolic acids	C13H16O10	-	3.48984e+07	3.80831e+07	3.89137e+07	1.05274e+08	1.0785e+08	1.08825e+08	1.16311	2.12014e-06	0.000364893	0.347556	-1.52468	down
	Hmln002199	Quercetin-3-O-(6''-O-acetyl)galactoside	Flavonoids	C23H22O13	-	385294	540295	382173	115613	97773.2	144008	1.1318	0.0205975	0.0406324	3.65916	1.87151	up
	Hmln002355	5'-Methoxymatairesinoside*	Lignans and Coumarins	C27H34O12	1691201-82-7	61312.7	152594	124280	351935	354432	385081	1.06364	0.00543605	0.0171182	0.309851	-1.69035	down
	Hmln003529	Benzyl β-primeveroside	Others	C18H26O10	130622-31-0	252273	699401	638857	1.86009e+06	1.57156e+06	1.29081e+06	1.00559	0.00897197	0.0232714	0.336801	-1.57003	down
	Hmln013535	Cryptomeridiol	Terpenoids	C15H28O2	4666-84-6	2.05698e+06	1.03238e+06	926058	3.3017e+06	4.02165e+06	5.38353e+06	1.05115	0.0227743	0.043812	0.316003	-1.66199	down
	Hmqn003268	Dihydrotricetin	Flavonoids	C15H12O7	-	227955	170264	158024	1.56594e+06	1.32731e+06	1.30344e+06	1.15674	0.00301389	0.0121346	0.132543	-2.91547	down
	Hmsn002272	Demethyl coniferin	Others	C15H20O8	-	5.36148e+06	5.58566e+06	5.51515e+06	1.40315e+07	1.39415e+07	1.07022e+07	1.14003	0.0208595	0.0409368	0.425654	-1.23225	down
	Hmsn002598	Salirepin	Others	C13H18O8	26652-12-0	192618	335433	200054	485865	543350	464735	1.04526	0.0166992	0.035274	0.487369	-1.03691	down
	Hmtn001288	Methyl 2,4-dihydroxyphenylacetate*	Phenolic acids	C9H10O4	67828-42-6	616658	477102	613873	226564	306943	232426	1.1097	0.00830926	0.0224013	2.22948	1.15671	up
	Jmwn006041	Dehydrodiconiferylalcohol-9'-O-glucoside	Lignans and Coumarins	C26H32O11	-	3.86151e+06	2.42308e+06	2.70839e+06	251043	297009	300454	1.15583	0.0251161	0.0470881	10.5986	3.4058	up
	Jmzn006005	3,4-methylenedioxy cinnamyl alcohol	Others	C10H10O3	58095-76-4	3.41831e+06	3.3519e+06	3.68529e+06	1.4234e+06	1.40016e+06	1.38807e+06	1.16311	0.00218805	0.0101152	2.48253	1.31181	up
	Labn001607	methyl 4-hydroxy-3,5-bis[[(3R,4S,5R,6R)-3,4,5-trihydroxy-6-(hydroxymethyl)oxan-2-yl]oxy]benzoate	Phenolic acids	C20H28O15	-	888552	796802	756892	59688.3	60812.2	52286.6	1.16413	0.00254336	0.0110841	14.1344	3.82114	up
	Labn002107	galloyl xylosyl glucoside*	Phenolic acids	C18H24O14	-	434553	462607	456112	199979	159957	205289	1.14621	0.000348388	0.00382191	2.39422	1.25955	up
	Labn002437	methyl 3,5-dihydroxy-4-((3,4,5-trihydroxy-6-((sulfooxy)methyl)tetrahydro-2H-pyran-2-yl)oxy)benzoate*	Phenolic acids	C14H18O13S	-	8.37934e+07	7.97228e+07	8.72661e+07	4.26508e+06	4.48488e+06	3.94201e+06	1.16507	0.000712349	0.00550167	19.7591	4.30445	up
	Labn002551	3,5-dimethoxy-4-((3,4,5-trihydroxy-6-((sulfooxy)methyl)tetrahydro-2H-pyran-2-yl)oxy)benzoic acid	Phenolic acids	C15H20O13S	-	4.71711e+07	4.25838e+07	4.61757e+07	3.37144e+06	3.63779e+06	3.91237e+06	1.16456	0.000984986	0.00648559	12.446	3.63761	up
	Labn003059	galloyl malonyl glucoside	Phenolic acids	C16H18O13	-	1.01616e+06	859864	873443	115358	75446.6	114469	1.15509	0.00226135	0.0103311	9.00655	3.17097	up
	Labn003432	Glucosyl tachioside	Phenolic acids	C19H28O13	-	48662.6	53429.9	39243.1	194638	194638	199951	1.15617	0.000134921	0.00243379	0.239866	-2.0597	down
	Labn003679	(E)-caffeyl alcohol 4-O-β-D-glucopyranoside	Others	C15H20O8	-	614552	628495	517863	172627	280124	278514	1.08876	0.00231931	0.0104243	2.40803	1.26785	up
	Labn004625	2-Phenylethyl beta-primeveroside	Others	C19H28O10	129932-48-5	338893	344819	366349	2.92271e+06	3.71971e+06	2.36806e+06	1.15674	0.0211233	0.0413378	0.116538	-3.10113	down
	Labn004865	Hydroxy isoliquiritigenin glucoside*	Flavonoids	C21H22O10	-	2.66684e+06	3.16302e+06	3.36419e+06	9.59979e+06	9.50626e+06	1.04716e+07	1.15593	0.000131297	0.00243379	0.310845	-1.68573	down
	Labn004891	4',6'-O-Digalloylsalicin*	Phenolic acids	C27H26O15	-	763802	733749	635706	48169.6	66683.1	65822.3	1.16013	0.00291902	0.0119092	11.8072	3.56159	up
	Labn005411	Urolignoside	Lignans and Coumarins	C26H34O11	131723-83-6	174398	670659	597283	1.81867e+06	1.91228e+06	1.84417e+06	1.01134	0.0104713	0.0256662	0.25871	-1.95059	down
	Labn006458	Cinnamoyl gallic acid-3-O-β-D-glucoside*	Phenolic acids	C22H22O11	-	236679	269634	236867	79274.7	49702.5	83418.9	1.12631	0.000317429	0.00354367	3.49903	1.80695	up
	Lacn005887	Noricariside	Flavonoids	C26H30O12	-	351132	184410	234677	64459.7	44240.3	61118.1	1.11712	0.0537296	0.0836778	4.53555	2.18128	up
	Lakn002165	Protocatechuic acid glucosyl xyloside*	Phenolic acids	C18H24O13	-	1.34732e+06	1.49285e+06	1.44456e+06	760018	664484	706922	1.15437	0.0003771	0.00395794	2.01026	1.00738	up
	Lakn003001	Hydroxy-Dihydrophaseic Acid glucoside	Terpenoids	C21H32O11	-	516745	521611	656166	77435.9	82981.2	48874.9	1.14842	0.00617768	0.0188477	8.09645	3.01729	up
	Lamn004461	4'-demethyl-3,9-dihydroeucomin glucosyl rhamnosyl glucoside	Flavonoids	C34H44O19	-	473260	340178	256105	19585.2	21361.7	31949.7	1.14832	0.0339371	0.0585984	14.6721	3.875	up
	Lamn006359	4'-demethyl-3,9-dihydroeucomin glucoside	Flavonoids	C22H24O10	-	9.29686e+06	7.1588e+06	6.83849e+06	982589	1.12071e+06	1.27319e+06	1.1564	0.0124717	0.0291318	6.89892	2.78637	up
	Lazn002213	1-(4-Hydroxy-3-methoxyphenyl)-2-[4-(1,2,3-trihydroxypropyl)-2-methoxyphenoxy]-1,3-propanediol*	Lignans and Coumarins	C20H26O9	-	624085	818310	734947	158916	99650.1	212701	1.11705	0.00241166	0.0106722	4.62018	2.20795	up
	Lazn002346	Erythro-Guaiacylglycerol-β-threo-syringylglycerol Ether glucoside	Lignans and Coumarins	C27H38O15	-	397753	299275	297468	33063.9	29944	33026.8	1.16121	0.0119564	0.0283171	10.3556	3.37234	up
	Lazn003560	Methoxy-erythro-Guaiacyl glycerol β-threo-syringyl glycerol ether	Lignans and Coumarins	C22H30O11	-	166444	165482	156511	35705.3	35780.9	19329.9	1.13371	0.000154372	0.00255241	5.37831	2.42715	up
	Lazn003893	Erythro-Guaiacylglycerol-β-Coniferyl Ether	Lignans and Coumarins	C20H24O7	890317-92-7	397452	423853	366176	108865	119103	165341	1.13361	0.000392416	0.0040192	3.0192	1.59417	up
	Lazn003996	Erythro-Guaiacylglycerol-β-dihydroconiferyl Ether	Lignans and Coumarins	C20H26O7	135820-77-8	253907	136661	218651	569021	792690	683542	1.10395	0.00681613	0.0199528	0.29787	-1.74725	down
	Lazn005262	Erythro-Guaiacylglycerol-β-Sinapyl Ether	Lignans and Coumarins	C21H26O8	877875-96-2	1.98595e+06	1.08872e+06	999294	225617	219443	248639	1.12945	0.0699459	0.103052	5.87281	2.55405	up
	Lazn005263	1-(4-Hydroxy-3-Methoxyphenyl)-2-(4-(3-Hydroxypropyl)-2,6-Dimethoxyphenoxy)Propane-1,3-Diol	Lignans and Coumarins	C21H28O8	-	35343	26104.2	19964.2	248639	316116	313098	1.15242	0.00526031	0.016826	0.0927392	-3.43068	down
	Lazn005404	(2S,3R,4S,5S,6R)-2-[4-[(1R,2R)-2-[4-[(3R,3aS,6R,6aS)-3-(4-hydroxy-3,5-dimethoxyphenyl)-1,3,3a,4,6,6a-hexahydrofuro[3,4-c]furan-6-yl]-2,6-dimethoxyphenoxy]-1,3-dihydroxypropyl]-2,6-dimethoxyphenoxy]-6-(hydroxymethyl)oxane-3,4,5-triol	Lignans and Coumarins	C39H50O18	-	201998	153218	163264	54784.4	52509	91188.7	1.08296	0.00584064	0.01808	2.61222	1.38528	up
	Lazn006513	(1R,2S)-2-[4-[(3R,3aR,6R,6aS)-3-(4-Hydroxy-3,5-dimethoxyphenyl)-1,3,3a,4,6,6a-hexahydrofuro[3,4-c]furan-6-yl]-2,6-dimethoxyphenoxy]-1-(4-hydroxy-3,5-dimethoxyphenyl)propane-1,3-diol	Lignans and Coumarins	C33H40O13	-	487809	481853	510795	155453	195840	183622	1.15442	5.54802e-05	0.001531	2.76765	1.46866	up
	Lazn006616	Buddlenol F	Lignans and Coumarins	C32H38O12	97399-83-2	421844	428765	433520	169554	171092	190217	1.16138	6.1617e-05	0.00160991	2.41894	1.27438	up
	Lcfn086739	Scutellarein-7-O-glucoside	Flavonoids	C21H20O11	26046-94-6	2.12236e+07	1.8348e+07	2.08789e+07	3.18612e+06	3.16749e+06	4.16731e+06	1.15784	0.00110461	0.00681641	5.74575	2.52249	up
	Lcfn159231	3-Methoxy-2-methyl-3-oxopropylbenzoate	Phenolic acids	C12H14O4	77630-47-8	276676	286330	264660	620311	627405	637893	1.16361	2.52572e-06	0.000364893	0.438938	-1.18791	down
	Lcgn000239	dihydrodehydrodiconiferyl alcohol-9-O-β-D-glucopyranoside	Lignans and Coumarins	C26H34O11	-	291510	446401	564831	1.32952e+06	1.55439e+06	1.42358e+06	1.10907	0.000733334	0.00559338	0.302436	-1.7253	down
	Lcsn000193	isatioxyneolignoside E	Lignans and Coumarins	C28H38O14	-	337667	438338	492051	69228.5	54747.2	64406.2	1.15474	0.014804	0.032785	6.7313	2.75089	up
	Lcsn000634	Jaboticabin	Others	C16H14O8	-	3.53905e+06	3.56498e+06	3.93443e+06	148452	191957	209765	1.16252	0.00109628	0.00681638	20.0636	4.32651	up
	Lcsn002137	Homovanillic acid sulfate	Phenolic acids	C9H10O7S	38339-06-9	9.93099e+06	9.21583e+06	9.98655e+06	1.1084e+06	1.16214e+06	1.15498e+06	1.16515	0.000797893	0.00573385	8.50482	3.08828	up
	Lczn000055	Digallic acid methyl ester*	Phenolic acids	C15H12O9	-	5.427e+06	4.43791e+06	5.54496e+06	612058	596371	703481	1.16149	0.00568142	0.0176684	8.05993	3.01077	up
	Lman002731	Grevilloside F	Phenolic acids	C15H18O9	1094004-50-8	549061	492326	555499	1.17976e+06	1.13973e+06	1.09666e+06	1.15801	5.25459e-05	0.00150184	0.467453	-1.09711	down
	Lmbn001364	4-Hydroxy-2-Oxopentanoic Acid*	Organic acids	C5H8O4	3318-73-8	28925.7	40184.5	23904	246569	244321	296768	1.15224	0.00324336	0.0126039	0.11809	-3.08204	down
	Lmbn001467	5-Acetamidopentanoic Acid	Organic acids	C7H13NO3	1072-10-2	207423	168093	155930	402855	450844	388128	1.13704	0.000767465	0.00562822	0.427955	-1.22447	down
	Lmbn001754	3-Isopropylmalic Acid*	Organic acids	C7H12O5	921-28-8	1.20748e+07	1.30351e+07	1.30741e+07	3.33408e+06	3.39233e+06	4.07262e+06	1.15874	4.68765e-05	0.00149518	3.53587	1.82207	up
	Lmbn001930	2-Hydroxybenzaldehyde (Salicylaldehyde)	Phenolic acids	C7H6O2	90-02-8	57179.7	57168.7	47672.7	223897	246256	239574	1.16091	0.000193693	0.00288309	0.228286	-2.13108	down
	Lmbn005172	2,6-Dimethoxybenzaldehyde	Others	C9H10O3	3392-97-0	360170	339794	341452	84513.6	89569	92826.6	1.16421	0.000154348	0.00255241	3.90176	1.96412	up
	Lmbn005487	12,13-DHOME; (9Z)-12,13-Dihydroxyoctadec-9-enoic acid	Lipids	C18H34O4	263399-35-5	32473.1	32788.9	29003.3	109902	113427	120742	1.16243	0.000417243	0.00410398	0.273971	-1.86791	down
	Lmcn003163	Epitheaflavic acid-3'-Gallate	Flavonoids	C28H20O14	34218-97-8	4.4569e+07	4.7631e+07	4.02929e+07	4.05288e+06	4.58018e+06	7.37128e+06	1.14794	0.000608612	0.00501762	8.27857	3.04938	up
	Lmcn004772	Theaflagallin	Tannins	C20H16O9	102208-15-1	732800	1.23023e+06	1.33716e+06	5.49623e+06	5.93346e+06	7.34996e+06	1.13468	0.00671934	0.0197874	0.175732	-2.50855	down
	Lmdn003756	Methyl caffeate	Phenolic acids	C10H10O4	3843-74-1	175565	175358	135609	40151	46252.4	32958.3	1.14611	0.00761359	0.0211569	4.07612	2.0272	up
	Lmdn003868	Frehmaglutoside G	Terpenoids	C21H36O9	-	263092	140341	122617	57474.8	48399.7	51641.7	1.07527	0.10809	0.14759	3.33965	1.7397	up
	Lmdn007639	3,9-Dihydroxypterocarpan	Flavonoids	C15H12O4	61135-91-9	11975.5	10314.6	11974.6	5675.07	2105.55	3471.82	1.0479	0.0069977	0.0202405	3.04509	1.60648	up
	Lmfn000604	6-O-Galloyl-β-D-glucose*	Phenolic acids	C13H16O10	13186-19-1	3.93748e+07	3.71108e+07	4.09804e+07	1.09214e+08	1.08845e+08	1.15991e+08	1.163	0.000132374	0.00243379	0.351642	-1.50782	down
	Lmfn000797	2,3-Di-O-Galloyl-β-D-Glucose*	Phenolic acids	C20H20O14	-	1.28259e+07	1.45904e+07	1.12163e+07	4.99764e+06	5.10257e+06	5.41802e+06	1.14809	0.0144284	0.0322147	2.4895	1.31586	up
	Lmfn001893	Leucocyanidin	Flavonoids	C15H14O7	27015-21-0	2.40735e+07	2.29613e+07	2.39644e+07	5.94658e+07	5.6535e+07	5.65673e+07	1.16413	0.000220789	0.00299769	0.411427	-1.28129	down
	Lmfn003035	6-O-p-Coumaroyl-β-D-glucose	Phenolic acids	C15H18O8	114297-65-3	4.65845e+06	5.72108e+06	6.80976e+06	2.26084e+06	1.3329e+06	1.54605e+06	1.11222	0.0119852	0.0283307	3.34436	1.74173	up
	Lmfn003630	Myricetin-3-O-xyloside*	Flavonoids	C20H18O12	-	3.23411e+06	3.2672e+06	2.54563e+06	671974	926155	711611	1.14569	0.00613416	0.0187382	3.91686	1.9697	up
	Lmfn004065	Morin-3-O-arabinoside	Flavonoids	C20H18O11	-	3.86527e+06	3.0001e+06	5.34879e+06	282692	246015	298942	1.15544	0.0310747	0.0551442	14.7577	3.88339	up
	Lmgn002555	2-Propylglutaric acid	Organic acids	C8H14O4	32806-62-5	634047	698101	609116	112259	111125	112238	1.16441	0.00243888	0.0107538	5.78407	2.53208	up
	Lmhn000921	3,4,5,3',4',5'-Hexahydroxydiphenoyl Acid-glucose	Tannins	C20H18O14	-	1.10276e+07	9.94747e+06	8.95965e+06	4.09161e+06	3.85432e+06	4.34549e+06	1.15168	0.00749467	0.0210564	2.43541	1.28417	up
	Lmhn003240	Benzoylmalic acid	Phenolic acids	C11H10O6	22138-51-8	88620.5	113961	126997	265290	351612	325076	1.12889	0.00702979	0.0202405	0.34988	-1.51507	down
	Lmhn003246	Sinapoylcaffeoyltartaric acid	Phenolic acids	C24H22O13	-	91464.5	117745	103564	746771	783849	696601	1.16169	0.000702041	0.00544454	0.140432	-2.83206	down
	Lmhn005475	7,4'-Di-O-galloyltricetiflavan	Flavonoids	C29H22O14	-	297437	523083	227667	5.37287e+06	2.68578e+06	3.49276e+06	1.12718	0.0464353	0.074442	0.090741	-3.4621	down
	Lmhn011365	Morolic acid*	Terpenoids	C30H48O3	559-68-2	109156	43009.9	55809.5	8522.05	4887.98	8058.02	1.11752	0.0913076	0.128364	9.68768	3.27615	up
	Lmjn005592	Cirsilineol (4',5-Dihydroxy-3',6,7-trimethoxyflavone)	Flavonoids	C18H16O7	41365-32-6	51695.8	59754.1	63216.7	21852	21973	21767.9	1.15696	0.00868096	0.022876	2.66289	1.41299	up
	Lmln001856	5,7-Dihydroxy-4-oxo-2-(3,4,5-trihydroxyphenyl)-4H-chromen-3-yl-alloside	Others	C21H20O13	-	7.11682e+07	7.7317e+07	7.87493e+07	3.60874e+07	3.76216e+07	3.70547e+07	1.16062	0.00269989	0.0114356	2.05153	1.0367	up
	Lmmn000214	Solatriose	Others	C18H32O15	528-40-5	31204.6	35470.9	33877	531674	594475	595263	1.16482	0.00146806	0.00794174	0.0584129	-4.09757	down
	Lmmn001643	2-Hydroxycinnamic acid*	Phenolic acids	C9H8O3	583-17-5	353220	211314	305789	3.36359e+06	3.1472e+06	2.53179e+06	1.15298	0.00700227	0.0202405	0.0962474	-3.37711	down
	Lmmn002260	5'-Methoxyisolariciresinol-9'-O-glucoside	Lignans and Coumarins	C27H36O12	-	1.60996e+06	667171	784049	339653	272447	318760	1.04291	0.138458	0.181265	3.28855	1.71745	up
	Lmmn003663	5-Glucosyloxy-2-Hydroxybenzoic acid methyl ester	Phenolic acids	C14H18O9	-	547447	340087	362146	869622	1.0737e+06	1.13461e+06	1.09345	0.00469826	0.0155511	0.406015	-1.3004	down
	Lmpn006208	8-Methoxykaempferol-7-O-rhamnoside	Flavonoids	C22H22O11	-	425483	681440	681476	52570.7	37069.8	24565.2	1.14429	0.0217791	0.0423511	15.6595	3.96896	up
	Lmqn000780	Uridine 5'-diphospho-N-acetylglucosamine	Nucleotides and derivatives	C17H27N3O17P2	528-04-1	110552	113967	147995	211532	294901	319623	1.08376	0.0317989	0.0558715	0.450956	-1.14894	down
	Lmqn004838	3-O-Methylellagic acid	Tannins	C15H8O8	-	254613	371986	347476	113371	135006	123203	1.12632	0.0272457	0.0498997	2.62143	1.39036	up
	Lmqn005179	1,4,8-Trihydroxynaphthalene-1-O-[6'-O-(3''-methoxy-5''-hydryoxybenzoyl)]glucoside	Quinones	C24H24O11	-	946493	1.39412e+06	1.63244e+06	168634	211740	188339	1.14685	0.0295847	0.053153	6.98603	2.80447	up
	Lmqn005611	4,5,8-Trihydroxy-α-tetralone-5-O-[6'-O-(4''-acetoxylbenzoyl)]glucoside	Quinones	C25H26O12	-	237126	290850	264543	94146.7	99484.4	160392	1.07059	0.00664724	0.0196932	2.23861	1.1626	up
	Lmqn005782	4,5,8-Trihydroxy-α-tetralone	Quinones	C10H10O4	-	104646	114517	113315	339878	371551	264316	1.1433	0.0204766	0.0404657	0.340743	-1.55324	down
	Lmqn006260	2',3',4',5,7-pentahydroxyflavone*	Flavonoids	C15H10O7	-	1.03984e+06	1.05413e+06	1.08193e+06	142318	157158	137339	1.16458	1.10708e-05	0.000709591	7.27058	2.86207	up
	Lmrn001951	(S)-2-Hydroxy-3-(4-Hydroxyphenyl)Propanoic Acid	Phenolic acids	C9H10O4	23508-35-2	675893	642609	623380	225850	272900	288400	1.14879	0.000120399	0.00232834	2.46698	1.30274	up
	Lmrn002746	2-Hydroxy-4-methylpentanoic acid	Organic acids	C6H12O3	498-36-2	109545	130015	91964.7	16037.8	21340.7	8899.42	1.12446	0.00793792	0.0217341	7.16378	2.84072	up
	Lmrn003000	2-Hydroxy-3-phenylpropanoic acid	Phenolic acids	C9H10O3	7326-19-4	392440	355492	370655	69074.6	64030.6	67390.1	1.16458	0.0010176	0.00657296	5.57912	2.48004	up
	Lmrn003201	Indole-3-lactic acid	Alkaloids	C11H11NO3	1821-52-9	331881	310079	226343	58329.7	49113.2	101303	1.1037	0.00931612	0.0238278	4.15962	2.05645	up
	Lmsn000842	4,6-(S)-Hexahydroxydiphenoyl-β-D-glucose	Tannins	C20H18O14	36378-48-0	3.47679e+06	3.50588e+06	3.51604e+06	1.0158e+06	898952	998967	1.16358	5.49534e-05	0.001531	3.6032	1.84928	up
	Lmsn002494	Ellagic acid-4-O-Xyloside	Tannins	C19H14O12	139163-18-1	534436	1.05392e+06	1.16605e+06	69349.1	95995.7	71147.1	1.13826	0.0495056	0.0784931	11.6469	3.54188	up
	Lmsn002815	Kaempferol-3-O-rutinoside(Nicotiflorin)	Flavonoids	C27H30O15	17650-84-9	3.80277e+06	1.07703e+07	9.90506e+06	65059	103454	74917.7	1.15116	0.0664094	0.0991498	100.555	6.65184	up
	Lmsn003297	3,4,2',4',6'-Pentahydroxychalcone-4'-O-glucoside	Flavonoids	C21H22O11	-	1.20351e+06	956797	1.09462e+06	3.70632e+06	4.67956e+06	3.70936e+06	1.15182	0.00925723	0.0237822	0.269108	-1.89374	down
	Lmsn003619	1,4-Di-O-galloyl-3-O-caffeoyl-β-D-glucose*	Phenolic acids	C29H26O17	-	20928.5	19899.2	30048.5	75126.2	93188	114890	1.12899	0.0191828	0.0387124	0.250265	-1.99847	down
	Lmsn003778	1-O-Caffeoyl-4-O-galloyl-β-D-glucose	Phenolic acids	C22H22O13	-	1.4358e+07	1.72369e+07	1.49924e+07	4.18282e+07	3.55188e+07	2.95984e+07	1.12314	0.0239893	0.0455666	0.435617	-1.19887	down
	Lmsn003953	1-O-Caffeoyl-3,4-di-O-galloyl-β-D-glucose*	Phenolic acids	C29H26O17	-	22423.5	26019.2	15819.5	90456.2	83802.5	72001.4	1.13377	0.00188938	0.00931789	0.260952	-1.93814	down
	Lmsn004322	1,6-Di-O-caffeoyl-β-D-glucose*	Phenolic acids	C24H24O12	-	5.70835e+06	2.88055e+06	3.75111e+06	1.49913e+06	1.76942e+06	1.73709e+06	1.05201	0.0982833	0.136529	2.46522	1.30172	up
	Lmsn004659	1,6-Di-O-galloyl-2-O-Feruloyl-β-D-glucose	Phenolic acids	C30H28O17	-	1.02223e+06	875709	1.05599e+06	308470	337092	356711	1.15539	0.00486347	0.0158796	2.94723	1.55936	up
	Lmsn004674	1-O-Cinnamoyl-β-D-glucose	Phenolic acids	C15H18O7	40004-96-4	792714	1.18963e+06	1.06683e+06	4.52331e+06	4.22249e+06	4.62019e+06	1.14965	3.34538e-05	0.00117375	0.22813	-2.13207	down
	Lmsn004924	1,6-Di-O-galloyl-3-O-Feruloyl-β-D-glucose	Phenolic acids	C30H28O17	-	1.07101e+06	1.07189e+06	918642	333432	392381	240783	1.12801	0.000542749	0.00480453	3.16735	1.66327	up
	Lmsn004970	3,6-Di-O-caffeoyl glucose*	Phenolic acids	C24H24O12	-	5.60715e+06	3.70596e+06	3.74102e+06	1.26569e+06	1.78311e+06	1.29544e+06	1.10955	0.0363115	0.0616743	3.00493	1.58733	up
	Lmsn005333	4-O-Galloyl-1-O-Cinnamoyl-β-D-glucose*	Phenolic acids	C22H22O11	-	163629	212155	324444	84003.6	66279.7	101982	1.054	0.082321	0.117889	2.77575	1.47288	up
	Lmsn005704	3-Hydroxyphloretin-4'-O-[4'',6''-O-(S)-HHDP]-β-D-glucoside	Flavonoids	C35H30O19	-	815468	497813	846219	133226	232248	242717	1.08012	0.0338616	0.058525	3.55069	1.8281	up
	Lmtn000940	1-O-(3,4-Dihydroxy-5-methoxy-benzoyl)-glucoside	Phenolic acids	C14H18O10	-	8.68296e+07	8.60004e+07	8.94354e+07	435809	478703	434534	1.16552	0.00014116	0.00251224	194.408	7.60294	up
	Lmtn002233	Androsin	Others	C15H20O8	531-28-2	2.69882e+06	2.20115e+06	1.67146e+06	5.72565e+06	5.45104e+06	6.34913e+06	1.11881	0.000830593	0.00588116	0.374957	-1.4152	down
	Lmtn002565	1-O-Vanilloyl-D-Glucose	Phenolic acids	C14H18O9	-	389405	160310	133014	911187	891080	1.37498e+06	1.06678	0.0186025	0.0378631	0.21488	-2.2184	down
	Lmtn002796	Aromadendrin-7-O-glucoside	Flavonoids	C21H22O11	28189-90-4	1.93192e+06	1.22228e+06	1.45096e+06	3.39458e+06	3.7951e+06	4.23608e+06	1.11014	0.00226754	0.0103311	0.403051	-1.31097	down
	Lmtn003441	2-Acetyl-3-hydroxyphenyl-1-O-glucoside	Others	C15H20O7	-	18444.2	10830.9	15470.7	29169.5	49457.7	32471.4	1.04465	0.0590392	0.0903991	0.402758	-1.31202	down
	Lmxn006423	2(3H)-Benzothiazolone	Alkaloids	C7H5NOS	934-34-9	15053.9	4191.28	12248.2	73087	71037.2	32958.3	1.0313	0.057779	0.0886354	0.177846	-2.4913	down
	Lmyn002400	Neochebulagic acid	Tannins	C41H32O28	28196-46-5	132811	118031	188537	467574	258157	440080	1.04714	0.0548098	0.0849292	0.376887	-1.4078	down
	Lmyn007883	9,16-Dihydroxypalmitic acid	Lipids	C16H32O4	38076-49-2	101452	100735	101226	416966	468180	450897	1.16442	0.00190097	0.00935628	0.227098	-2.13861	down
	Lmzn001582	5'-Glucosyloxyjasmanic acid*	Organic acids	C18H28O9	-	748389	480036	491958	228253	172657	204927	1.10958	0.0471687	0.0754208	2.83967	1.50572	up
	MA10107783	3-[(1-Carboxyvinyl)oxy]benzoic acid	Phenolic acids	C10H8O5	16929-37-6	168227	215719	232839	66774.8	75334.8	78735.8	1.13953	0.0180781	0.0371509	2.79283	1.48173	up
	ML10176345	3-Dehydroshikimic acid	Organic acids	C7H8O5	2922-42-1	320719	393083	389554	660366	755789	800505	1.13071	0.00357079	0.0134301	0.497756	-1.00649	down
	ML10197929	Creatine	Amino acids and derivatives	C4H9N3O2	57-00-1	32529.5	29561.1	33785.5	110043	102842	61894.1	1.09552	0.0568543	0.0875449	0.34892	-1.51903	down
	MWS00275g	DL-O-tyrosine	Amino acids and derivatives	C9H11NO3	2370-61-8	21370	20916.2	19958.5	70635.9	108954	68731.7	1.13817	0.0417137	0.0685735	0.250662	-1.99618	down
	MWS0274	DL-3-Phenyllactic acid	Phenolic acids	C9H10O3	828-01-3	432582	464390	417828	107712	112334	140982	1.15476	8.45642e-05	0.00195934	3.64183	1.86466	up
	MWS1882	Iminodiacetic acid	Organic acids	C4H7NO4	142-73-4	155934	165573	165623	541149	616687	736126	1.15515	0.0141091	0.0318493	0.257202	-1.95903	down
	MWS1900	Undecanedioic acid	Lipids	C11H20O4	1852-04-6	33299.4	16822.3	24199.9	123261	128961	114352	1.1322	0.000117201	0.00229926	0.202747	-2.30225	down
	MWS20152	Syringaresinol	Lignans and Coumarins	C22H26O8	21453-71-4	170115	149803	139607	55497.4	67495.9	63820.9	1.1466	0.00436224	0.0149215	2.4598	1.29854	up
	MWS4471	N-Alpha-Acetyl-L-Asparagine	Amino acids and derivatives	C6H10N2O4	4033-40-3	45616.3	97729.6	68302.9	861644	854486	859097	1.14847	0.000290016	0.00345767	0.0821865	-3.60495	down
	MWS5083	Flavin Single Nucleotide(FMN)	Nucleotides and derivatives	C17H21N4O9P	6184-17-4	77370.6	85448.9	56648.5	394985	579259	493741	1.14826	0.0141639	0.0318968	0.149503	-2.74175	down
	MWS5231	Tridecanedioic acid	Lipids	C13H24O4	505-52-2	66478.8	55869.2	46109	94668.7	98970.2	148175	1.03913	0.0653343	0.0979615	0.492832	-1.02083	down
	MWS5235	12-Hydroxyoctadecanoic acid	Lipids	C18H36O3	106-14-9	7741.04	5976.85	4613.6	12180.3	13376.8	16101.5	1.07957	0.0072138	0.0206493	0.44004	-1.18429	down
	MWSHC20168	Methyl cumalate	Others	C7H6O4	6018-41-3	716796	671752	634874	119546	132500	134626	1.16337	0.00132812	0.00753316	5.23292	2.38762	up
	MWSmce090	Brazilin*	Flavonoids	C16H14O5	474-07-7	62790.4	96399.2	101394	34448.5	50380.6	31351.5	1.03413	0.0397161	0.0660859	2.24292	1.16538	up
	MWSmce264	Hydroxytyrosol	Others	C8H10O3	10597-60-1	83495.6	79470.7	75285.7	40267.8	33167.3	42913.1	1.13598	0.000509547	0.00459805	2.04775	1.03404	up
	MWSmce501	Protocatechuic Acid Methyl Ester	Phenolic acids	C8H8O4	2150-43-8	1.19768e+06	725129	958083	97828.2	97773.2	149342	1.14485	0.0235941	0.0450949	8.3518	3.06209	up
	MWSmce576	L-Glucose*	Others	C6H12O6	921-60-8	1.08852e+06	1.18001e+06	1.14712e+06	5.65194e+06	5.58081e+06	5.07899e+06	1.16398	0.00143936	0.00782725	0.209398	-2.25568	down
	MWSslk012	Neomangiferin	Flavonoids	C25H28O16	64809-67-2	324188	529549	541365	1.62504e+06	1.70123e+06	1.57186e+06	1.12701	0.000635475	0.00513397	0.284823	-1.81186	down
	MWSslk083	4-Hydroxy-3,5-dimethoxybenzyl alcohol	Others	C9H12O4	530-56-3	99646.4	110617	88544.5	327022	386333	288505	1.14794	0.0113744	0.0271472	0.298253	-1.74539	down
	MWSslk133	1,14-Tetradecanedioic Acid	Lipids	C14H26O4	821-38-5	16162.1	17852.3	13368.5	78686.8	83023.9	88016.8	1.15876	0.00024414	0.00316721	0.189738	-2.39792	down
	MWSslk138	2,3,4-Trihydroxybenzoic acid	Phenolic acids	C7H6O5	610-02-6	177307	229786	204495	61900.7	83024.6	74192.2	1.13809	0.00640186	0.0191978	2.79115	1.48086	up
	MWStz352	3-Galloylquinic acid	Phenolic acids	C14H16O10	17365-11-6	2.04982e+08	2.14851e+08	1.10093e+08	7.93157e+07	7.62956e+07	8.24067e+07	1.01217	0.0999659	0.138553	2.22641	1.15472	up
	MWStz638	(+)-Lyoniresinol 9'-O-glucoside	Lignans and Coumarins	C28H38O13	87585-32-8	7.04376e+06	5.8652e+06	5.27009e+06	1.36177e+07	1.42757e+07	1.30851e+07	1.13949	0.000576552	0.00493196	0.443625	-1.17259	down
	MWStz718	Limocitrin 3-O-beta-D-glucopyranoside	Flavonoids	C23H24O13	38836-51-0	178740	118742	76991.5	34025.5	23284	30331.1	1.08932	0.0819755	0.117463	4.27283	2.09519	up
	Qmxn081802	Nervonin F	Terpenoids	C24H36O8	-	699892	756543	747250	73168.6	63019.2	66952.1	1.16466	0.000508493	0.00459805	10.8481	3.43937	up
	Sacn001940	8-Epiloganic acid	Terpenoids	C16H24O10	82509-41-9	939948	918664	713993	154277	131757	166550	1.15608	0.00916134	0.0236596	5.68426	2.50697	up
	Sacn004878	Orobanchoside*	Phenolic acids	C29H36O16	-	275730	324036	268646	665529	846677	531118	1.1004	0.0460707	0.0740508	0.425	-1.23446	down
	Sakn004920	Isolugrandoside*	Phenolic acids	C29H36O16	-	35731	16789.7	31866.1	63748.6	109735	63793.6	1.0153	0.0652443	0.0979462	0.355646	-1.49149	down
	Sazp003601	Tuberonic acid glucoside*	Organic acids	C18H28O9	120399-24-8	575169	651358	721749	280791	330184	238811	1.12423	0.00354927	0.0133916	2.29267	1.19703	up
	WaYn000716	Citric Acid diglucoside	Organic acids	C18H28O17	-	5.30339e+06	4.79168e+06	4.71747e+06	1.11814e+07	1.26417e+07	1.1919e+07	1.15798	0.00101254	0.0065615	0.414428	-1.27081	down
	WaYn002469	4',8''-Bisguaiacylglycerol*	Lignans and Coumarins	C20H26O9	-	602002	634260	245133	99820.1	147223	157510	1.02089	0.0996084	0.138214	3.6618	1.87255	up
	WaYn003112	Erythro-Guaiacylglycerol-β-threo-syringylglycerol Ether	Lignans and Coumarins	C21H28O10	1313434-74-0	1.50533e+06	1.78891e+06	1.80233e+06	389561	459134	390830	1.15824	0.00389346	0.0138898	4.11171	2.03974	up
	WaYn004134	Salirepin 6'-O-Caffeate	Phenolic acids	C22H24O11	-	876811	1.21694e+06	1.45198e+06	162810	168616	211438	1.14692	0.0258842	0.0481602	6.53153	2.70742	up
	WaYn005089	Neosakuranin	Flavonoids	C22H24O10	31187-54-9	1.09319e+07	6.93998e+06	7.84234e+06	1.96848e+06	1.69981e+06	1.74104e+06	1.14598	0.029935	0.0536003	4.75367	2.24904	up
	WaYn005157	Gentisic acid 2-O-(6''-O-Feruloyl)Glucoside*	Phenolic acids	C23H24O12	-	114604	170935	102865	13020.2	22591.7	16144.7	1.13821	0.0313951	0.055406	7.50443	2.90774	up
	WaYn005746	3-[(2S,3S)-2-(4-hydroxy-3-methoxyphenyl)-7-methoxy-3-methyl-2,3-dihydro-1-benzofuran-5-yl]prop-2-enal	Phenolic acids	C20H20O5	-	1.37495e+06	1.45193e+06	1.26211e+06	347803	384853	329830	1.16091	0.00153603	0.00814924	3.84852	1.9443	up
	WaYn006188	Buddlenol E	Lignans and Coumarins	C31H36O11	97399-82-1	4.54976e+06	3.07903e+06	2.73084e+06	1.12795e+06	1.1377e+06	1.19887e+06	1.11941	0.053878	0.0838557	2.99021	1.58025	up
	WaYn006596	Buddlenol C	Lignans and Coumarins	C32H38O12	97465-73-1	1.04262e+06	1.00582e+06	1.10014e+06	338306	342035	370035	1.16275	0.000483643	0.00451645	2.99757	1.58379	up
	WaYn006734	Hedyotisol A*	Lignans and Coumarins	C42H50O16	95732-59-5	1.77364e+06	1.99037e+06	1.74047e+06	336255	200858	341922	1.14462	0.000284355	0.00342846	6.26195	2.64661	up
	WaYn006941	Hedyotisol B*	Lignans and Coumarins	C42H50O16	95839-45-5	1.56887e+06	1.69362e+06	1.72057e+06	299129	320349	188720	1.14668	2.70417e-05	0.00105713	6.16564	2.62425	up
	Wacyn02222	Elephantorrhizol 3-Gallate	Flavonoids	C22H18O12	-	3.15059e+06	3.09487e+06	3.16522e+06	1.5742e+07	1.90157e+07	2.10871e+07	1.16027	0.00994432	0.0249471	0.168515	-2.56905	down
	Wacyn02228	Theasinensin E*	Tannins	C30H26O14	-	5.17802e+07	4.45698e+07	4.71217e+07	4.08499e+06	4.22952e+06	3.91726e+06	1.16468	0.00228432	0.0103511	11.7294	3.55206	up
	Wacyn02305	Methyl 3-O-Beta-Glucopyranosyl-Gallate	Phenolic acids	C14H18O10	-	1.49273e+07	1.33981e+07	1.25588e+07	5.92864e+06	5.21019e+06	5.28814e+06	1.15402	0.00382001	0.0137869	2.48884	1.31548	up
	Wacyn02543	Methylgallic Acid 3-(6''-Sulfate)Glucoside*	Phenolic acids	C14H18O13S	-	8.46815e+07	8.64316e+07	4.01479e+07	4.22663e+06	4.70754e+06	4.4228e+06	1.14559	0.0488623	0.0776737	15.8165	3.98336	up
	Wacyn02678	Theasinensin C	Tannins	C30H26O14	89013-69-4	5.45589e+07	5.50867e+07	5.50542e+07	2.46526e+07	2.47471e+07	2.2766e+07	1.1631	0.000194995	0.00288498	2.28224	1.19045	up
	Wacyn03531	2-[4-(3-Hydroxypropyl)-2-methoxyphenoxy]-1,3-propanediol 1-glucoside	Others	C19H30O10	-	275284	285993	295646	3.07789e+06	3.78451e+06	2.78184e+06	1.1622	0.0101316	0.0252622	0.0888533	-3.49243	down
	Wacyn03685	Dehydroepigallocatechin 6-C-Glucoside-3'-C-arabinoside	Flavonoids	C26H30O15	-	7.09263e+06	8.21451e+06	7.89768e+06	2.17274e+07	2.09865e+07	2.14323e+07	1.16103	1.83733e-05	0.00085141	0.361749	-1.46694	down
	Wacyn05089	1-Methoxybenzoyl-6-O-Galloyl-D-Glucose	Tannins	C21H22O12	-	1.10802e+06	906189	880217	1.04573e+07	1.04201e+07	1.0221e+07	1.16348	8.60944e-08	6.98915e-05	0.0930733	-3.42549	down
	Wacyn06184	3,4-Di-O-p-Coumaroylquinic acid*	Phenolic acids	C25H24O10	-	2.01182e+06	2.16987e+06	2.02453e+06	1.66406e+07	1.56349e+07	1.55049e+07	1.16499	0.000538745	0.00479405	0.129891	-2.94463	down
	Wacyn06270	3,5-Di-O-p-Coumaroylquinic acid*	Phenolic acids	C25H24O10	-	6.50028e+06	6.64987e+06	7.26198e+06	1.46303e+07	1.5108e+07	1.48637e+07	1.161	4.51289e-05	0.00145838	0.457652	-1.12768	down
	Wacyn06299	Epicatechin Tetramethyl Ether 3-Methylsulfate	Flavonoids	C20H24O9S	-	7.9962e+06	7.87332e+06	7.9728e+06	3.62565e+07	3.80067e+07	3.9495e+07	1.16505	0.000957555	0.0063561	0.209588	-2.25437	down
	Wacyn06568	9,10-Dihydro-10-(4-hydroxyphenyl)-pyrano[2,3-h]epicatechin-8-one gallate	Tannins	C31H24O12	-	2.43223e+06	2.57086e+06	2.49707e+06	98623	96772.8	80919.2	1.16475	0.000215381	0.00298897	27.1435	4.76253	up
	Wacyn07140	3-Cinnamoyl-5-Caffeoylquinic acid	Phenolic acids	C25H24O10	-	2.52456e+07	2.5826e+07	2.67207e+07	6.56277e+07	6.06458e+07	6.66761e+07	1.16241	0.00150655	0.00806119	0.403174	-1.31052	down
	Wacyn07594	3-Cinnamoyl-5-p-Coumaroylquinic acid	Phenolic acids	C25H24O9	-	1.10572e+06	946870	971423	8.35523e+06	8.15045e+06	8.8838e+06	1.16414	0.00050731	0.00459805	0.119105	-3.06969	down
	Wafn002319	4-O-(3'-O-alpha-D-Glucopyranosyl)caffeoylquinic acid	Phenolic acids	C22H28O14	1401352-63-3	1.7726e+06	2.01115e+06	1.78803e+06	431147	560740	223286	1.10089	0.000423682	0.00413885	4.58518	2.19698	up
	Wafn002491	2-O-Feruloylglucaric Acid	Phenolic acids	C16H18O11	-	232606	268122	274759	69285.9	22784.1	87589.5	1.03388	0.00180135	0.00904726	4.31643	2.10984	up
	Wafn002874	4-O-(4'-O-alpha-D-Glucopyranosyl)caffeoylquinic acid	Phenolic acids	C22H28O14	1401352-62-2	1.64449e+06	1.73649e+06	1.6186e+06	402261	576799	255940	1.1085	0.0021685	0.0100868	4.04825	2.0173	up
	Wafn002902	Octanoyl arabinosylglucoside	Others	C19H34O11	-	70291.7	81752.6	32812.3	209431	212292	262302	1.07292	0.00199073	0.00952226	0.270248	-1.88764	down
	Wafn003070	Hydroxyferulic acid glucoside	Phenolic acids	C16H20O10	-	322427	279032	296425	119546	152750	126281	1.14081	0.000632663	0.00512812	2.25273	1.17167	up
	Wafn003182	Glucopyranose 6-Hydroxydecanoate	Lipids	C16H30O8	-	2.24665e+06	2.92232e+06	2.80671e+06	619661	588937	663158	1.157	0.00975956	0.0245841	4.26106	2.09121	up
	Wafn003987	Decanoyl arabinosylglucoside	Others	C21H38O11	-	287007	309470	339800	88726.4	87318.2	101456	1.15836	0.0027006	0.0114356	3.37396	1.75444	up
	Wafn004288	7-Hydroxy-3,7-Dimethyl-2-Octenyl 6-O-Alpha-L-Arabinofuranosyl-Beta-D-Glucopyranoside	Others	C21H38O11	-	259452	451510	313115	30546.3	32840.8	21403.3	1.14944	0.0314028	0.055406	12.0777	3.59428	up
	Wafn005121	1-Octen-3-Ol-3-O-Beta-D-Xylopyranosyl(1→6)-Beta-D-Glucopyranoside	Others	C19H34O10	-	193577	285224	226343	87490	98217.2	89024.7	1.12991	0.0315267	0.0555448	2.56666	1.35989	up
	Wahln03784	1-(3-Methoxy-4-Hydroxyphenyl)-2-[2-Methoxy-4-[(E)-3-Hydroxy-1-Propenyl]Phenoxy]-3-Hydroxypropyl Beta-D-Glucopyranoside	Lignans and Coumarins	C26H34O12	-	274771	475402	477532	67618.9	66163.2	38733.7	1.12728	0.0325458	0.056909	7.11648	2.83116	up
	Wahln04659	5'-Methoxylariciresinol xyloside*	Lignans and Coumarins	C26H34O11	-	126032	146339	205583	472833	493119	577198	1.12708	0.00124534	0.00725894	0.309726	-1.69093	down
	Wahln04871	8-(Beta-D-Glucopyranosyloxy)-2,7-Dimethyldec-2-enedioic acid	Terpenoids	C18H30O10	-	46531.2	81244.5	37282.1	135398	215729	122685	1.02663	0.0536507	0.0836079	0.348362	-1.52134	down
	Walbn00312	Octose*	Others	C8H16O8	6291-04-9	996618	1.0837e+06	1.07466e+06	2.00874e+06	2.19943e+06	2.18584e+06	1.1584	0.00080456	0.00575695	0.493427	-1.01909	down
	Waln002594	4-O-Galactoyl p-Coumaric acid*	Phenolic acids	C15H18O9	-	921071	703224	1.02766e+06	333935	442337	506662	1.05956	0.0236773	0.0451838	2.0671	1.04761	up
	Waln003168	5-O-p-Coumaroyl Galactonic Acid	Phenolic acids	C15H18O9	-	197659	205238	255480	675544	712102	905257	1.14449	0.0125456	0.0292217	0.287137	-1.80019	down
	Waln003742	1-O-p-Coumaroyl Galactonic Acid	Phenolic acids	C15H18O9	-	127480	128623	132016	683040	835094	796247	1.16291	0.0049768	0.0161254	0.167699	-2.57606	down
	Waln009920	1-(2,3-dihydroxypropoxy)-3-(((2-(dimethylamino)ethoxy)(hydroxy)phosphoryl)oxy)propan-2-yl (8E,11Z,14Z)-octadeca-8,11,14-trienoate	Lipids	C28H52NO9P	-	840476	889645	871550	187040	192711	197441	1.16509	0.000272095	0.00339221	4.50747	2.17232	up
	Waln010192	2-(2,3-dihydroxypropoxy)-3-(((2-(dimethylamino)ethoxy)(hydroxy)phosphoryl)oxy)propyl (8E,11Z,14Z)-octadeca-8,11,14-trienoate	Lipids	C28H52NO9P	-	852424	851773	867298	186295	181174	189269	1.16543	2.4666e-06	0.000364893	4.61886	2.20754	up
	Waln011009	2-(2,3-dihydroxypropoxy)-3-(((2-(dimethylamino)ethoxy)(hydroxy)phosphoryl)oxy)propyl (11Z,14Z)-octadeca-11,14-dienoate	Lipids	C28H54NO9P	-	433056	407647	429296	1.06787e+06	1.05544e+06	1.07909e+06	1.16457	5.3733e-07	0.000116756	0.396578	-1.33432	down
	Wamxn01040	(X)-1,2-Propanediol 1-O-B-D-Glucopyranoside	Others	C9H18O7	-	1.8826e+06	2.03872e+06	2.03454e+06	459298	423911	414184	1.164	0.000547231	0.00480453	4.59063	2.19869	up
	Wamxn02395	Mycarose glucoside	Others	C13H24O9	-	2.30824e+06	2.32325e+06	2.32817e+06	5.10037e+06	5.32361e+06	5.36111e+06	1.16479	0.000721326	0.00552109	0.4409	-1.18148	down
	Wamxn05520	1-Octen-3-Yl Primeveroside	Others	C19H34O10	-	897179	804349	933537	469156	516925	313098	1.06715	0.0062357	0.0189311	2.02825	1.02024	up
	Waptn03150	Benzyl alcohol xylopyranosyl-(1-6)-glucopyranoside*	Others	C18H26O10	-	6.26297e+06	3.10153e+06	2.63875e+06	1.10522e+07	1.05053e+07	8.05488e+06	1.00648	0.0174422	0.0363343	0.405344	-1.30278	down
	Waqkn01592	Gallocatechin-(4alpha->8)-epigallocatechin*	Tannins	C30H26O14	68964-95-4	4.95073e+07	47469590	4.87119e+07	4.10579e+06	4.05567e+06	3.43654e+06	1.16439	3.19646e-05	0.00115296	12.5615	3.65094	up
	Waqkn02083	Epigallocatechin-(4beta->8)-catechin	Tannins	C30H26O13	-	3.65791e+07	3.32529e+07	3.44104e+07	1.46785e+06	1.97409e+06	1.63542e+06	1.16348	0.00068174	0.00534937	20.5308	4.35972	up
	Wasn001007	Isoascorbic acid 2-O-glucoside	Others	C12H18O11	-	1.82504e+06	2.09237e+06	1.6801e+06	903075	776874	953670	1.1348	0.00672761	0.019788	2.12541	1.08774	up
	Wasn001446	Glucosyl 6-methylhept-6-ene-1,2,3,4,5-pentaol	Others	C14H26O10	-	1.03248e+06	1.00415e+06	106442	1.09902e+07	1.18953e+07	1.32212e+07	1.05536	0.000741118	0.00562822	0.059354	-4.07451	down
	Wasn001834	Xylitol 5-O-(6''-O-Galloyl)Glucoside	Phenolic acids	C18H26O14	-	897258	952014	1.16488e+06	146552	178777	166767	1.15878	0.00861527	0.0228553	6.12515	2.61474	up
	Wasn002043	3,5-Di-Galloyl Sorbitol	Phenolic acids	C20H22O14	-	6.73062e+06	6.4505e+06	7.4568e+06	2.04421e+06	3.031e+06	3.21236e+06	1.11021	0.00110242	0.00681641	2.49023	1.31628	up
	Wasn002095	3-O-(3-O-Methylgalloyl) Quinic acid	Phenolic acids	C15H18O10	-	889625	898763	824076	7531.03	18957.8	14593.7	1.15569	0.000607197	0.00501762	63.5906	5.99074	up
	Wasn002329	Xanthurenic Acid 8-O-Glucoside	Alkaloids	C16H17NO9	97451-32-6	4.65763e+06	5.15614e+06	5.00264e+06	9.85434e+06	1.09958e+07	9.95541e+06	1.15645	0.00164427	0.00848388	0.480966	-1.05599	down
	Wasn002449	Protocatechuic acid 1-O-Rutinoside	Phenolic acids	C19H26O13	-	292863	246231	286012	80639.5	82839.2	83258.8	1.16069	0.00552019	0.0173593	3.34406	1.7416	up
	Wasn002902	O-p-Coumaroylgalactaric acid	Phenolic acids	C15H16O10	-	167390	655657	134797	1.60175e+06	1.79193e+06	1.99143e+06	1.04116	0.00315073	0.0123613	0.177869	-2.49111	down
	Wasn003197	3-(Beta-D-Glucopyranosyloxy)-5-Hydroxyhexanoic Acid Methyl Ester	Organic acids	C13H24O9	-	40685.7	76691.2	70605.4	122115	185044	117159	1.0014	0.0494917	0.0784931	0.443021	-1.17455	down
	Wasn003200	O-Feruloylgalactaric acid	Phenolic acids	C16H18O11	-	234507	218994	269318	66329.6	116842	83059.7	1.10226	0.00193302	0.00941033	2.71501	1.44096	up
	Wasn003258	Glucosyl 2-Hydroxy-4-Methylpentanoic Acid	Organic acids	C12H22O8	-	1.22186e+06	1.09965e+06	1.12182e+06	509267	464730	595003	1.14293	0.000310478	0.00353025	2.1946	1.13396	up
	Wasn003528	Protocatechuic acid 4-O-(2''-O-Galloy)Glucoside	Phenolic acids	C20H20O13	-	1.67619e+06	2.41574e+06	2.75238e+06	41660	30894.9	41298.9	1.16127	0.0194761	0.039272	60.1149	5.90965	up
	Wasn003821	Glucosyl 3,7-dimethyloct-2-ene-1,6,7-triol	Terpenoids	C16H30O8	-	739873	968521	1.29384e+06	212959	222673	204924	1.13968	0.0391245	0.0655903	4.68692	2.22864	up
	Wasn003913	Protocatechuic acid 4-O-(6''-O-Galloy)Glucoside	Phenolic acids	C20H20O13	-	1.56066e+06	2.16371e+06	2.92568e+06	33317.4	38299.2	37826.6	1.16076	0.031281	0.0553544	60.7625	5.92511	up
	Wasn004683	Protocatechuic acid 1-O-(Glucosylvanilloyl)	Phenolic acids	C21H22O12	-	1.38806e+06	1.74668e+06	1.96498e+06	1.65806e+07	1.25321e+07	1.7732e+07	1.15541	0.0118815	0.028167	0.108864	-3.1994	down
	Wasn004983	5-Galloyl-6-O-Benzoyl Glucose	Phenolic acids	C20H20O11	-	112292	98103.2	158523	25265.3	11218.5	24899.2	1.1067	0.0244731	0.0460582	6.01012	2.58739	up
	Wasn005682	Protocatechuic acid 4-O-(6''-O-p-Coumaroyl)Glucoside	Phenolic acids	C22H22O11	-	1.42342e+06	2.67245e+06	2.44562e+06	53078.8	59810.6	83533.1	1.15485	0.0313805	0.055406	33.3032	5.05759	up
	Wasn005803	Protocatechuic acid 4-O-(6''-O-Feruloyl)Glucoside*	Phenolic acids	C23H24O12	-	121060	167616	126091	17758.2	16139.7	32279.7	1.12926	0.00939533	0.0239118	6.26748	2.64789	up
	Wasn005922	Demethylgeranyl 6-O-xylopyranosyl-glucopyranoside	Others	C20H34O10	-	965814	396358	533829	34025.5	17245.3	57155.6	1.11663	0.073184	0.107116	17.4865	4.12817	up
	Wasn006251	Shomaside F	Phenolic acids	C20H20O10	-	1.23299e+06	1.45841e+06	1.37637e+06	209384	209407	229356	1.16334	0.0030692	0.01219	6.276	2.64985	up
	Wasn006584	1-Galloyl-6-O-Benzoyl Glucose	Phenolic acids	C20H20O11	-	6.77551e+06	6.11929e+06	6.6364e+06	633084	610229	626158	1.16516	0.00113489	0.00688217	10.4475	3.38508	up
	Wasn006585	Geranyl 3-O-xylopyranosyl-glucopyranoside	Terpenoids	C21H36O10	-	4.76255e+06	6.10201e+06	6.71411e+06	1.8062e+06	2.22527e+06	1.97766e+06	1.13774	0.018088	0.0371509	2.92532	1.5486	up
	Wasyqn1008	Dimethylglyceric Acid Glucoside	Organic acids	C11H20O9	-	1.29694e+06	1.21149e+06	947977	536679	555001	546998	1.12828	0.0284874	0.0515586	2.10926	1.07674	up
	Wasyqn1906	5-O-Dihydrocaffeoyl Quinic Acid	Phenolic acids	C16H20O9	-	40619.5	33511.1	32729.7	217163	238577	212643	1.1616	0.000785068	0.00569671	0.159879	-2.64495	down
	Wasyqn2135	Gallic Acid 4-O-Glucoside	Phenolic acids	C13H16O10	-	2.43204e+07	2.56892e+07	2.50972e+07	1.17141e+07	1.07108e+07	1.09045e+07	1.16219	1.69864e-05	0.000834372	2.25347	1.17215	up
	Wasyqn2417	Homomevalonic Acid Glucoside	Organic acids	C13H24O9	-	1.17253e+06	1.20139e+06	1.04787e+06	3.28112e+06	3.05061e+06	2.46955e+06	1.14236	0.0149319	0.0329494	0.388782	-1.36296	down
	Wasyqn5112	3-Hydroxybenzoic acid	Phenolic acids	C7H6O3	-	3.96145e+07	2.9719e+07	3.6453e+07	1.58726e+07	1.80397e+07	1.5449e+07	1.12837	0.0175239	0.0364117	2.14311	1.09971	up
	Waxn005373	1,5-O-dicaffeoyl-3-O-dimethylmalyl-quinic acid	Phenolic acids	C31H32O16	-	61917.9	52430.2	74896.5	258255	273009	268284	1.15385	4.0566e-05	0.00133623	0.23669	-2.07893	down
	Waxn006595	6-(2-Methyl-5-carboxyphenyl)apigenin	Flavonoids	C23H16O7	-	85301.9	58689.4	88273.7	177001	161161	163694	1.10348	0.00338859	0.0130037	0.462811	-1.1115	down
	Wayn001856	4-Hydroxybenzoic acid 4-(6-O-sulfo)glucopyranoside	Phenolic acids	C13H16O11S	-	2.26566e+06	2.07766e+06	2.03601e+06	392691	431707	371432	1.16312	0.000956037	0.0063561	5.33465	2.41539	up
	Wayn002665	Prodelphinidin A2 3'-gallate	Tannins	C37H28O18	-	934579	825969	1.24167e+06	9.36701e+06	1.01948e+07	8.68929e+06	1.15809	0.00139881	0.00769879	0.106269	-3.23421	down
	Wayn003721	p-Coumaric acid 4-O-sulfate	Others	C9H8O6S	-	1.83169e+06	1.77087e+06	1.75607e+06	6.26605e+06	6.66373e+06	8.12485e+06	1.15784	0.0113628	0.0271469	0.254511	-1.9742	down
	Wayn007352	9-Oxodemethylmyricanane B	Others	C20H20O5	-	476532	435060	474684	20692.8	19146	14539.4	1.16293	0.000765105	0.00562822	25.4932	4.67204	up
	Wbmn006600	3,4-Dihydro-4-(4-hydroxy-3-methoxyphenyl)-3-(hydroxymethyl)-6,7-dimethoxy-(3R,4S)-2-naphthalenecarboxaldehyde	Lignans and Coumarins	C21H22O6	-	581656	639372	483490	239857	193645	193566	1.13907	0.0095693	0.0242041	2.71823	1.44267	up
	Wbmn00859	vitelignin A	Lignans and Coumarins	C20H16O8	-	9.79915e+07	1.16204e+08	1.00466e+08	2.33182e+08	2.28309e+08	2.16879e+08	1.15281	0.000101369	0.00214624	0.463849	-1.10827	down
	Wbtn004381	1,3,6,8-tetrahydroxy-2,5-dimethoxyxanthen-9-one	Flavonoids	C15H12O8	-	5.75748e+06	2.28212e+06	2.13377e+06	55957.5	15986.6	45972.1	1.1372	0.105392	0.144506	86.2763	6.43089	up
	Wbtn004512	1,8-dihydroxy-4,5-dimethoxy-3-{[(2s,3r,4s,5s,6r)-3,4,5-trihydroxy-6-(hydroxymethyl)oxan-2-yl]oxy}xanthen-9-one	Flavonoids	C21H22O12	-	1.64157e+06	1.7226e+06	2.23414e+06	1.49332e+07	2.02423e+07	1.81218e+07	1.15794	0.00854742	0.0227493	0.105039	-3.251	down
	Wbtn005071	2,5-dihydroxy-1,6-dimethoxy-8-{[(2s,3r,4s,5s,6r)-3,4,5-trihydroxy-6-(hydroxymethyl)oxan-2-yl]oxy}xanthen-9-one	Flavonoids	C21H22O12	-	1.42992e+06	1.44662e+06	1.752e+06	9.99819e+06	8.94498e+06	1.06775e+07	1.16092	0.00263954	0.0113136	0.15626	-2.67798	down
	Wbtn005483	1,3,6-trihydroxy-2,5,7-trimethoxyxanthen-9-one	Flavonoids	C16H14O8	-	3.08567e+06	3.70859e+06	3.65588e+06	135544	138728	224286	1.15815	0.00306103	0.01219	20.9608	4.38962	up
	Wbtn006715	1,2,4,5,8-pentahydroxy-6-methylanthracene-9,10-dione*	Flavonoids	C15H10O7	-	948346	1.00927e+06	1.07165e+06	124646	93926.7	118872	1.16141	0.000836144	0.00590106	8.9771	3.16625	up
	Wbtn006810	6,7-dihydroxy-1,3-dimethoxyxanthen-9-one	Flavonoids	C15H12O6	-	25263.2	35226.8	47013.8	154309	181809	135377	1.12686	0.00475665	0.015681	0.228006	-2.13286	down
	Wbwn005757	(2r,3r,4s)-6-hydroxy-4-(4-hydroxy-3-methoxyphenyl)-7-methoxy-2,3-dimethyl-3,4-dihydro-2h-naphthalen-1-one	Lignans and Coumarins	C20H22O5	-	77109.5	218421	184406	454734	522764	556701	1.032	0.00367132	0.0135999	0.312826	-1.67657	down
	Wcdn001780	3-methoxy-4-[3,4,5-trihydroxy-6-(sulfooxymethyl)oxan-2-yl]oxybenzoic acid	Others	C14H18O12S	-	1.28964e+07	1.21322e+07	1.25251e+07	1.01714e+06	1.04073e+06	1.0586e+06	1.16544	0.000356212	0.00383709	12.0501	3.59097	up
	Wcdn004141	2-[3-[4-[1,3-dihydroxy-1-(4-hydroxy-3-methoxyphenyl)propan-2-yl]oxy-3-methoxyphenyl]propoxy]-6-(hydroxymethyl)oxane-3,4,5-triol	Others	C26H36O12	-	1.01968e+06	975531	1.10114e+06	5.30495e+06	4.681e+06	5.09529e+06	1.1632	0.00148723	0.00799835	0.205311	-2.28412	down
	Wcfn003698	Procyanidin B2 3'-O-Gallate*	Tannins	C37H30O16	73086-04-1	4.56469e+07	4.08042e+07	4.05401e+07	4.47619e+06	3.3282e+06	2.84518e+06	1.15858	0.0008796	0.00606986	11.9246	3.57586	up
	Wcfn003850	Corchoionoside B	Others	C19H28O9	189344-54-5	5.73228e+06	3.44849e+06	3.50198e+06	1.2514e+06	1.21109e+06	2.19355e+06	1.0407	0.0542132	0.0842706	2.72394	1.4457	up
	Wcgn003981	Woodorien	Phenolic acids	C14H18O9	155112-92-8	503722	416353	391085	1.32373e+06	1.48521e+06	2.47937e+06	1.11521	0.0656739	0.0983608	0.247935	-2.01196	down
	Wchn001161	2,3-O-(S)-hexahydroxydiphenoyl-D-glucose	Phenolic acids	C20H18O14	-	3.99869e+06	3.64122e+06	3.53394e+06	995459	859293	1.01834e+06	1.16035	0.000978454	0.0064599	3.88913	1.95945	up
	Wchn001739	3-O-Galloyl-Glucose	Phenolic acids	C13H16O10	-	8.11631e+06	8.34128e+06	7.57464e+06	5.38704e+07	5.39254e+07	5.06554e+07	1.16479	0.000355781	0.00383709	0.15167	-2.721	down
	Wchn002309	3,4-Di-O-Galloyl-D-Glucose*	Phenolic acids	C20H20O14	-	8.85937e+06	6.55698e+06	9.38361e+06	4.18059e+06	4.5044e+06	3.55531e+06	1.09103	0.0308224	0.0548483	2.02609	1.0187	up
	Wchn003545	3-Hydroxy-5-Methoxyphenyl-6-O-Galloyl-Beta-D-Galactopyranoside*	Others	C20H22O12	-	424165	677799	686163	30669.2	29918.6	27580.7	1.15893	0.0222427	0.0430482	20.2808	4.34204	up
	Wchn005575	1-(4'-Hydroxy-3'-methoxyphenyl)-2-[4''-(3-hydroxypropyl)-2'',6''-dimethoxyphenyl]-propane-1,3-Diol	Others	C21H28O8	-	136735	219514	161184	1.62377e+06	1.4317e+06	1.44114e+06	1.15538	0.000659224	0.00525667	0.115072	-3.11939	down
	Wmcn000044	Campneoside Ⅱ	Phenolic acids	C29H36O16	-	259334	441191	318028	171729	74830.3	136000	1.01018	0.0388152	0.0652498	2.66247	1.41277	up
	Wmhn001495	1,4-Di-O-Galloyl-D-glucose	Phenolic acids	C20H20O14	-	7.29651e+06	1.36908e+07	1.36606e+07	4.3925e+06	4.91178e+06	4.46274e+06	1.05084	0.0811701	0.116513	2.51673	1.33155	up
	Wmmn000117	mudanoside B*	Phenolic acids	C18H24O14	203511-37-9	474156	433960	470034	231326	206529	200851	1.15534	0.000174897	0.00277128	2.15772	1.10951	up
	Wmyn000212	4-hydroxy-3-methoxyphenyl 1-O-β-D-(6'-O-galloyol)-glucopyranoside*	Others	C20H22O12	-	539009	566109	643476	68501.6	39543.9	52088.7	1.15468	0.00204277	0.00962965	10.9196	3.44884	up
	Wmyn000214	gentisic acid 5-O-β-D-(6'-O-galloyl)-gluco-pyranoside	Phenolic acids	C20H20O13	-	4.73973e+06	6.23636e+06	7.1872e+06	116815	119872	140819	1.16278	0.0141242	0.0318541	48.1139	5.58838	up
	Xmzn007677	Ergotamine	Alkaloids	C33H35N5O5	113-15-5	272497	254022	266424	553278	515474	585076	1.15807	0.00298288	0.0120295	0.479459	-1.06052	down
	Yaan002728	(1R,3S,4S,5S)-3-((3-(((2R,3S,4R,5R,6S)-6-(5,7-dihydroxy-2-methyl-4-oxo-4H-chromen-6-yl)-3,4,5-trihydroxytetrahydro-2H-pyran-2-yl)methoxy)-3-(4-hydroxyphenyl)propanoyl)oxy)-1,4,5-trihydroxycyclohexane-1-carboxylic acid	Others	C32H36O17	-	7.31903e+06	5.23766e+06	5.71584e+06	2.39189e+07	2.51289e+07	1.67343e+07	1.12953	0.0213946	0.0417355	0.277773	-1.84802	down
	Yaan003368	Gallic acid-3-O-(6'-O-galloyl)glucoside	Phenolic acids	C20H20O14	87087-61-4	5.53814e+06	8.09209e+06	8.55868e+06	139222	95501.2	132320	1.16118	0.0162362	0.0347354	60.4531	5.91774	up
	Yaan006543	Benzyl 6-O-galloyl beta-D-glucopyranoside	Others	C20H22O10	-	148211	174983	203813	12997.1	12071.4	7491.61	1.1545	0.00877171	0.0230164	16.1856	4.01664	up
	Yacn003968	Cantleyine	Alkaloids	C11H13NO3	30333-81-4	1.15847e+06	722032	768082	459122	375432	452767	1.05846	0.076806	0.111355	2.05744	1.04085	up
	Yamn004825	Syringaresinol-4'-O-glucoside	Lignans and Coumarins	C28H36O13	-	196027	79117.2	100222	40848.6	31563.1	46264.7	1.02484	0.13856	0.181302	3.16294	1.66126	up
	Yarn004381	Tortoside B	Lignans and Coumarins	C28H38O13	-	5.41542e+06	5.34614e+06	3.75493e+06	1.23058e+07	1.3859e+07	1.23812e+07	1.1295	0.000427405	0.00413885	0.376603	-1.40888	down
	Ybnn006457	Artocarpanone	Flavonoids	C16H14O6	-	698289	754292	706900	99047	67751.4	84195.6	1.15945	6.36268e-05	0.00164492	8.60372	3.10496	up
	Ylyn013283	orthosphenic acid	Terpenoids	C30H48O5	86632-20-4	83811.3	203441	110975	19814.3	20195.4	26894.1	1.10883	0.0921835	0.129373	5.95225	2.57343	up
	Ylyn016043	dulcioic acid*	Terpenoids	C30H48O3	78516-69-5	276843	244754	276559	38150	36309.7	49535.1	1.15834	0.000684914	0.00535716	6.43702	2.68639	up
	Ymjm000113	Kanokoside B	Terpenoids	C21H34O12	-	272209	229734	281107	3.1623e+06	4.88442e+06	3.16766e+06	1.15751	0.0260352	0.048359	0.0698255	-3.8401	down
	Ymjm000147	p-Hydroxyphenyl 6-O-(E)-caffeoyl-β-D-allopyranoside*	Phenolic acids	C21H22O10	-	31515.6	33542.1	49442.6	67289.6	75785.4	99464.4	1.0505	0.0275693	0.0503047	0.472089	-1.08287	down
	ZBN0214	Myricetin-3-O-(2''-galloyl)glucoside	Flavonoids	C28H24O17	-	230649	348418	445267	119409	125824	129090	1.08314	0.0728346	0.106795	2.7365	1.45233	up
	ZBN0312	Ginnalin C (2-O-Galloyl-1,5-Anhydro-D-Glucitol)	Tannins	C13H16O9	-	108096	169196	138767	536780	647631	685170	1.14359	0.00364195	0.0135319	0.222541	-2.16786	down
	Zajn002491	Catechin 4'-O-beta-D-glucopyranoside*	Flavonoids	C21H24O11	-	5.50661e+06	4.96441e+06	5.85101e+06	1.39514e+06	1.27493e+06	1.74291e+06	1.15109	0.000754962	0.00562822	3.69863	1.88699	up
	Zasn010461	Pentadecanoic acid,14-methyl-,methyl ester	Others	C17H34O2	5129-60-2	37073.4	34450.9	24954.9	66823.8	69885.2	90723.5	1.09739	0.0147597	0.0327194	0.424211	-1.23715	down
	Zayn001165	Malic acid-1-O-beta-D-glucopyranoside	Organic acids	C10H16O10	-	156860	129066	161034	397945	414401	434527	1.1538	5.36606e-05	0.00151483	0.358464	-1.4801	down
	ZbWn001980	6-methoxyhexyl hydrogen sulfate	Others	C7H16O5S	-	93823.7	110497	114391	221685	219583	296451	1.12295	0.0255269	0.0476398	0.432023	-1.21082	down
	ZbWn002677	pentyl hydrogen sulfate	Others	C5H12O4S	-	55650	46519.3	34864.6	86451.9	112478	77869.8	1.04566	0.0270195	0.0495223	0.495066	-1.01431	down
	ZbWn003402	3-oxo-4-phenylbutyl hydrogen sulfate	Others	C10H12O5S	-	78403.8	103351	100097	262091	303909	245287	1.14219	0.00364745	0.0135319	0.347413	-1.52527	down
	Zbbn005905	Abyssinone II	Flavonoids	C20H20O5	-	1.55764e+06	1.33727e+06	1.43182e+06	401586	322705	359705	1.15851	0.0013984	0.00769879	3.99146	1.99692	up
	Zbfn003303	3-(Hydroxycinnamoyl)-quinic acid*	Phenolic acids	C16H18O8	-	4.07612e+07	4.15803e+07	4.28828e+07	1.1469e+08	1.08962e+08	1.01402e+08	1.16177	0.00272244	0.0114885	0.385241	-1.37617	down
	Zbfn004495	3-O-(3,5-Dimethoxy-4-hydroxybenzoyl)-4-O-caffeoylquinic acid	Phenolic acids	C25H26O13	-	32091.2	85318.7	64000.7	156519	202646	234674	1.04178	0.0102841	0.0254872	0.305488	-1.71081	down
	Zbfn006009	2-Feruloyl-6-(4-hydroxycinnamoyl)glucoside	Phenolic acids	C25H26O11	-	188991	173950	193260	414662	435725	472047	1.15817	0.00187654	0.00928552	0.420588	-1.24952	down
	Zbfn007626	1-Linoleoyl-2-Lysophosphatidic Acid Monobutylamine Ester	Lipids	C25H48NO7P	-	197911	178769	198946	512412	424699	529948	1.14997	0.00956321	0.0242041	0.392368	-1.34972	down
	Zbhn006453	Pedalitin	Flavonoids	C16H12O7	22384-63-0	72697.6	77059.1	105922	204315	193035	166799	1.10741	0.00255097	0.0110888	0.453211	-1.14174	down
	Zbjn003605	1,4-O-di-Caffeoyl-3-O-glucoside Quinic Acid*	Phenolic acids	C31H34O17	-	352465	261653	272552	86765.1	129528	141905	1.08699	0.0108398	0.0262808	2.47536	1.30764	up
	Zbjn003642	1-O-rhamnose-3-O-Caffeoyl Quinic Acid	Phenolic acids	C22H28O13	-	235687	190271	247438	508802	510329	438573	1.13233	0.00128892	0.00736184	0.461956	-1.11417	down
	Zbjn003700	Epicatechin-3-(3''-O-methyl)gallate	Flavonoids	C23H20O10	83104-86-3	6.729e+07	3.68311e+07	3.49135e+07	1.24351e+06	1.04818e+06	1.48603e+06	1.15574	0.0500573	0.0792654	36.8039	5.20179	up
	Zbjn003801	1-O-(6'-O-feruloyl)glucoside-3-O-Caffeoyl Quinic Acid	Phenolic acids	C32H36O17	-	6.53473e+06	4.38138e+06	4.31149e+06	2.165e+07	2.20306e+07	2.331e+07	1.14653	9.81816e-05	0.00211521	0.227309	-2.13727	down
	Zbjn007174	Kaempferol-3-O-(2''-p-Coumaroyl)glucoside	Flavonoids	C30H26O13	137018-32-7	113540	109930	106384	386026	388692	479995	1.15854	0.00964323	0.024341	0.262891	-1.92746	down
	Zbln001290	β-Hydroxy-(3,4-dihydroxyphenylethanolyl)-glucoside	Others	C14H20O9	-	9.35754e+06	1.01421e+07	1.05305e+07	5.99403e+07	5.51532e+07	5.97145e+07	1.16414	0.000642046	0.00517005	0.171789	-2.54129	down
	Zbln003676	7-hydroxy-4-methoxyphenanthrene-2-O-glucoside	Quinones	C21H22O7	-	21872.8	12939.7	14574	74472.2	59894.2	70392.8	1.13405	0.00122671	0.00719047	0.241193	-2.05174	down
	Zbln004144	2-(3,4-Dihydroxy-phenylethanolide)-5-O-(5'-feruloylglucoside)6-O-caffeoyl-xylose-glucoside	Phenolic acids	C44H52O23	-	14098.9	46182.3	32808	794103	855330	693892	1.13953	0.0029377	0.0119092	0.0397252	-4.6538	down
	Zbqn000955	N-Acetoxy-glucosyl-alanine	Amino acids and derivatives	C10H17NO9	-	5809.3	9387.84	12677.5	54308.4	56366.4	33916.4	1.10509	0.0254079	0.0474823	0.192782	-2.37496	down
	Zbqn003921	N-carboxy-N-(2-oxo-2-phenylethyl)-L-alanine	Amino acids and derivatives	C12H13NO5	-	150424	107391	114655	20030.9	25487.4	28022.5	1.14759	0.0150857	0.033029	5.06481	2.34051	up
	Zbqn004177	N-(sulfonyl)phenylalanine	Amino acids and derivatives	C9H11NO5S	-	205393	222051	232939	658851	675138	611397	1.16117	0.000493527	0.00455677	0.339461	-1.55868	down
	Zbqn004234	N-(malonyl)phenylalanine	Amino acids and derivatives	C12H13NO5	-	404042	302381	201762	87206.2	120658	147066	1.02227	0.0770017	0.111573	2.55878	1.35545	up
	Zbqn004590	N-(acetyl)phenylalanine	Amino acids and derivatives	C11H13NO3	-	936792	521111	743633	259818	336289	370095	1.04306	0.0666763	0.0993671	2.27855	1.18811	up
	Zbqn004681	N-acetyl-tryptophan	Amino acids and derivatives	C13H14N2O3	-	8.14273e+06	5.49816e+06	6.31099e+06	295242	271968	268451	1.16231	0.0147237	0.0326956	23.8756	4.57746	up
	Zbqn004682	N-(malonyl)tryptophan	Amino acids and derivatives	C14H14N2O5	-	785983	840039	931128	226261	438066	208731	1.07284	0.00581817	0.0180422	2.92896	1.55039	up
	Zbrn006627	Chrysoeriol-5-O-glucoside	Flavonoids	C22H22O11	-	43897.6	46670.5	33607.5	226675	208225	200862	1.15579	0.000284774	0.00342846	0.195318	-2.35611	down
	Zbsn002848	Isostrictinin*	Tannins	C27H22O18	87392-62-9	5.41088e+07	4.01729e+07	4.37602e+07	2.06809e+07	1.99781e+07	2.33282e+07	1.12723	0.0223166	0.0431233	2.15734	1.10925	up
	Zbsn003878	Vicenin-3	Flavonoids	C26H28O14	59914-91-9	8.12173e+06	8.9284e+06	1.10351e+07	3.44068e+06	3.65306e+06	3.68227e+06	1.14383	0.0212342	0.0415217	2.60627	1.38199	up
	Zbsn004679	Apigenin-7-O-glucoside-4'-O-rutinoside	Flavonoids	C33H40O19	-	260219	389228	407058	44555.9	45210.3	33859.6	1.15111	0.0208684	0.0409368	8.546	3.09525	up
	Zbyn004267	3-galloylProcyanidin B1*	Tannins	C37H30O16	-	3.16277e+07	3.58521e+07	3.71744e+07	3.94316e+06	3.34675e+06	1.98172e+06	1.14862	0.00110151	0.00681641	11.2876	3.49666	up
	Zmcn003729	1-Hydroxypinoresinol-4'-O-Glucoside	Lignans and Coumarins	C26H32O12	-	42290.8	54429.5	75435.4	167315	211439	265736	1.10959	0.0219246	0.0425331	0.26712	-1.90444	down
	Zmcn004806	kaempferol-3-p-coumaroyldiglucoside	Flavonoids	C36H36O18	-	146729	235914	209711	1.72435e+06	1.95397e+06	1.75969e+06	1.15549	0.000631141	0.00512812	0.108928	-3.19855	down
	Zmcn005156	4-Feruloyl-5-O-Caffeoylquinic Acid	Phenolic acids	C26H26O12	188742-80-5	188090	181849	214600	16743.9	19760.5	30900.9	1.14844	0.000954538	0.0063561	8.67199	3.11636	up
	Zmcn102810	Cinchonain 1a	Others	C24H20O9	-	2.19868e+06	1.92714e+06	1.8971e+06	185874	169615	193353	1.16412	0.00263421	0.0113105	10.9739	3.456	up
	Zmdn002049	Epicatechin-4'-O-β-D-glucopyranoside*	Flavonoids	C21H24O11	-	509399	415036	499749	1.48092e+06	5.0482e+06	4.43062e+06	1.0782	0.101805	0.140547	0.129947	-2.94401	down
	Zmdn002353	Epicatechin-6-C-β-D-glucopyranoside*	Flavonoids	C21H24O11	-	5.58401e+06	5.35181e+06	4.96956e+06	1.65114e+06	1.59078e+06	1.26623e+06	1.15415	0.000155888	0.00255241	3.52814	1.81891	up
	Zmdn002400	Epicatechin-3'-O-β-D-glucopyranoside*	Flavonoids	C21H24O11	-	7.02867e+06	5.16993e+06	5.27045e+06	1.54414e+06	1.54577e+06	1.21725e+06	1.1467	0.0159637	0.0343317	4.05582	2.01999	up
	Zmdn011161	Chrysophanol-9-anthrone	Quinones	C15H12O3	491-58-7	1.29881e+06	765746	611133	1.97762e+06	2.6873e+06	3.68256e+06	1.04483	0.0461221	0.0740672	0.320538	-1.64143	down
	Zmfn000481	Uridine-5'-Diphosphate-D-Xylose	Nucleotides and derivatives	C14H22N2O16P2	3616-06-6	915019	980360	1.11051e+06	2.83317e+06	2.85661e+06	2.44254e+06	1.1522	0.00213842	0.00998472	0.369623	-1.43587	down
	Zmgn000447	3-Phospho-D-glyceric acid	Organic acids	C3H7O7P	820-11-1	2.09404e+06	2.20185e+06	2.15009e+06	5.31613e+06	5.36562e+06	4.64619e+06	1.15824	0.00540803	0.0171182	0.420539	-1.24969	down
	Zmgn001448	2-Propylmalic Acid*	Organic acids	C7H12O5	-	1.30003e+07	1.4377e+07	1.47195e+07	3.88077e+06	3.89944e+06	4.12319e+06	1.16297	0.00226983	0.0103311	3.53654	1.82234	up
	Zmgn002106	N-Acetyl-L-phenylalanine	Amino acids and derivatives	C11H13NO3	2018-61-3	1.5314e+06	1.08463e+06	914563	338116	366536	336289	1.12879	0.0454211	0.0732464	3.39174	1.76202	up
	Zmhn001703	5-O-Galloyl-D-hamamelose*	Phenolic acids	C13H16O10	-	3.9567e+07	3.56547e+07	4.17707e+07	1.0665e+08	1.04124e+08	9.81963e+07	1.15892	6.76174e-05	0.00171205	0.378652	-1.40106	down
	Zmhn001905	HydroxyAloe-emodin-8-O-glucoside	Quinones	C21H20O11	-	1.00638e+07	8.63701e+06	7.82071e+06	1.89822e+06	1.68043e+06	1.61996e+06	1.15894	0.00761096	0.0211569	5.10166	2.35097	up
	Zmhn002227	4-O-Glucosyl-sinapate	Phenolic acids	C17H22O10	-	73974.9	96374.2	74328.2	690469	692597	438763	1.14796	0.0240078	0.0455667	0.134303	-2.89644	down
	Zmhn002269	2,5-Dimethylchromone-7-O-sulfate	Others	C11H10O6S	-	1.01049e+06	1.05648e+06	1.00123e+06	2.6305e+06	2.63605e+06	2.53765e+06	1.16446	2.2413e-05	0.00100084	0.393147	-1.34686	down
	Zmhn005413	p-Dimeric galloyl methyl ester*	Phenolic acids	C15H12O9	-	5.86222e+06	6.04927e+06	6.22888e+06	683886	691047	878562	1.16189	1.2629e-05	0.000721321	8.04988	3.00897	up
	Zmjn001030	Adenosine 2'-Phosphate	Nucleotides and derivatives	C10H14N5O7P	130-49-4	29701.6	33838.8	37619	92605.4	111182	87819.9	1.1458	0.00754292	0.021084	0.346903	-1.5274	down
	Zmjn014062	3-Hydroxydammara-21-oic acid 21,23-lactone*	Terpenoids	C30H48O3	-	127298	59439.8	44897	9727.74	6167.58	11762.8	1.09837	0.115157	0.154888	8.37493	3.06608	up
	Zmln000668	Monogalloyl-diglucose	Phenolic acids	C19H26O15	-	343962	355311	382968	748573	728169	705518	1.15947	2.83984e-05	0.00107302	0.495927	-1.0118	down
	Zmpn000638	3-Guanidinopropionic acid	Organic acids	C4H9N3O2	353-09-3	80108.5	99948.9	92455.3	242986	240696	252965	1.15532	7.54554e-05	0.00183484	0.369936	-1.43465	down
	Zmtn001464	4,8-Dihydroxyquinoline-2-carboxylic acid	Alkaloids	C10H7NO4	59-00-7	684202	661828	727637	1.31589e+06	1.52469e+06	1.44275e+06	1.15429	0.00367798	0.0136041	0.484125	-1.04655	down
	Zmtn001624	N-Acetylisatin	Alkaloids	C10H7NO3	574-17-4	81734.3	84310.4	76418.5	912144	924408	978547	1.16512	0.000488374	0.00454336	0.0861296	-3.53735	down
	Zmyn000453	Isocitric Acid	Organic acids	C6H8O7	320-77-4	1.08015e+08	1.06912e+08	1.06987e+08	5.29599e+07	2.0849e+07	1.93423e+07	1.05154	0.0199608	0.0399541	3.45582	1.78903	up
	Zmzn000113	L-threo-3-Methylaspartate	Amino acids and derivatives	C5H9NO4	6061-13-8	581971	616949	560766	1.55068e+06	1.63213e+06	1.60938e+06	1.16329	1.43027e-05	0.00075235	0.367199	-1.44537	down
	mws0036	Hesperetin-7-O-rutinoside (Hesperidin)	Flavonoids	C28H34O15	520-26-3	201028	142435	91313.5	46393.8	57150.3	49119	1.05336	0.0958168	0.133784	2.84795	1.50992	up
	mws0046	Naringenin-7-O-Neohesperidoside(Naringin)	Flavonoids	C27H32O14	10236-47-2	300021	542456	510232	4.46028e+06	4.10324e+06	3.48872e+06	1.1467	0.00400281	0.0140976	0.112237	-3.15538	down
	mws0089	Kaempferol-7-O-glucoside*	Flavonoids	C21H20O11	16290-07-6	7.79565e+06	1.0285e+07	1.30225e+07	1.91558e+06	2.26458e+06	2.16424e+06	1.14315	0.0313507	0.055406	4.90247	2.29351	up
	mws0096	Piperitol	Lignans and Coumarins	C20H20O6	52151-92-5	53611.9	51533.6	59819.6	8569.79	9034.01	10469.8	1.16146	0.0019609	0.00944306	5.87617	2.55488	up
	mws0180	2,5-Dihydroxybenzoic acid; Gentisic Acid*	Phenolic acids	C7H6O4	490-79-9	928909	873944	903164	175329	188610	160593	1.16348	3.49194e-05	0.00120791	5.15891	2.36707	up
	mws0183	3,4-Dihydroxybenzoic acid (Protocatechuic acid)*	Phenolic acids	C7H6O4	99-50-3	1.91166e+06	1.68782e+06	2.06398e+06	358616	451587	400781	1.15791	0.00360285	0.0134938	4.67675	2.22551	up
	mws0208	Adipic Acid*	Organic acids	C6H10O4	124-04-9	80048.7	67927.5	63860.4	300203	327409	295098	1.15974	0.000288199	0.00345276	0.229581	-2.12293	down
	mws0219	L-Aspartic Acid	Amino acids and derivatives	C4H7NO4	56-84-8	1.18706e+06	1.28464e+06	1.16771e+06	4.28164e+06	4.85349e+06	4.27523e+06	1.16203	0.00262927	0.0113091	0.271388	-1.88157	down
	mws0237	Azelaic acid	Lipids	C9H16O4	123-99-9	305236	428365	398410	1.043e+06	1.13101e+06	1.18925e+06	1.14288	0.000213427	0.00298897	0.336582	-1.57097	down
	mws0282	L-Tryptophan	Amino acids and derivatives	C11H12N2O2	73-22-3	2.34271e+06	2.1426e+06	1.97522e+06	1.0262e+06	1.1061e+06	937359	1.14622	0.00308285	0.0121924	2.10464	1.07358	up
	mws0341	2-Hydroxyisocaproic acid	Organic acids	C6H12O3	20312-37-2	532379	450730	466829	37555.2	48283.2	55450.7	1.15896	0.00233807	0.0104787	10.2622	3.35927	up
	mws0352	Theophylline	Alkaloids	C7H8N4O2	58-55-9	1.56624e+06	1.53059e+06	2.03725e+06	70085.9	43602.2	69425.2	1.15886	0.00949044	0.0240791	28.0378	4.8093	up
	mws0425	Citraconic acid	Organic acids	C5H6O4	498-23-7	1.41479e+06	1.40165e+06	1.53601e+06	673468	657810	779115	1.14977	0.00021541	0.00298897	2.06239	1.04431	up
	mws0628	4-Hydroxybenzaldehyde	Others	C7H6O2	123-08-0	160531	71150.7	69510.3	393280	403900	459057	1.09312	0.00164071	0.00848336	0.239757	-2.06036	down
	mws0668	Xanthosine	Nucleotides and derivatives	C10H12N4O6	146-80-5	255265	269826	282100	1.09563e+06	1.24415e+06	1.01973e+06	1.16081	0.00542705	0.0171182	0.24027	-2.05727	down
	mws0744	Dihydromyricetin (Ampelopsin)	Flavonoids	C15H12O8	27200-12-0	3.13974e+06	4.04777e+06	4.2539e+06	8.0763e+06	7.63956e+06	9.07756e+06	1.124	0.00149242	0.00800304	0.46147	-1.11569	down
	mws0752	Undecylic Acid	Lipids	C11H22O2	112-37-8	328392	404886	391026	875871	929786	964363	1.15166	0.000100787	0.00214624	0.405883	-1.30086	down
	mws0854	Rhamnose*	Others	C6H12O5	3615-41-6	468067	465546	547908	114237	98320.6	118752	1.15928	0.00345441	0.0131826	4.47171	2.16083	up
	mws0856	Quercetin-4'-O-glucoside (Spiraeoside)	Flavonoids	C21H20O12	20229-56-5	1.22292e+07	3.46414e+07	3.42355e+07	4.4813e+06	6.10294e+06	4.26324e+06	1.06255	0.0955102	0.133432	5.46262	2.44959	up
	mws0884	Cyclic 3',5'-Adenylic acid	Nucleotides and derivatives	C10H12N5O6P	60-92-4	4620.19	11747.2	17151.9	36000.9	40709.6	33855.2	1.00207	0.00749013	0.0210564	0.303161	-1.72184	down
	mws0885	2,4-Dihydroxybenzoic acid	Phenolic acids	C7H6O4	89-86-1	2.04316e+06	2.08804e+06	2.11403e+06	484724	435790	420474	1.16378	5.70467e-07	0.000116756	4.65718	2.21946	up
	mws0906	Coniferin	Others	C16H22O8	531-29-3	2.18818e+06	1.9124e+06	2.43053e+06	4.89151e+06	5.10453e+06	4.70861e+06	1.14739	0.00020198	0.00290095	0.444152	-1.17087	down
	mws0913	Kaempferol-3-O-galactoside (Trifolin)*	Flavonoids	C21H20O11	23627-87-4	9.13578e+06	1.10693e+07	1.29603e+07	2.51114e+06	2.1895e+06	2.05661e+06	1.15319	0.0143155	0.0321086	4.90812	2.29517	up
	mws0920	Tricetin (5,7,3',4',5'-Pentahydroxyflavone)	Flavonoids	C15H10O7	520-31-0	2.51829e+06	2.63857e+06	2.36308e+06	5.07025e+06	5.68382e+06	6.24676e+06	1.14959	0.00854364	0.0227493	0.442328	-1.17681	down
	mws0924	2-Methylglutaric acid*	Organic acids	C6H10O4	617-62-9	51965.4	84341.4	77944.9	329192	358655	397749	1.1441	0.00107141	0.00676449	0.197359	-2.34111	down
	mws0972	6-Hydroxyhexanoic acid	Organic acids	C6H12O3	1191-25-9	143314	137841	173230	36219.1	46450	48208.2	1.14644	0.00568325	0.0176684	3.47184	1.7957	up
	mws0976	β-Pseudouridine	Nucleotides and derivatives	C9H12N2O6	1445-07-4	6.23778e+06	6.16555e+06	7.17746e+06	190824	227599	193886	1.16453	0.00261831	0.0112817	31.9786	4.99903	up
	mws1038	Pantetheine	Alkaloids	C11H22N2O4S	496-65-1	56334.4	94471.1	56244.6	217864	293830	358194	1.11291	0.0237492	0.0452576	0.238019	-2.07085	down
	mws1164	D-Fructose*	Others	C6H12O6	57-48-7	1.12843e+06	1.19857e+06	1.36393e+06	5.26949e+06	5.12323e+06	4.67486e+06	1.16043	0.000670039	0.00532562	0.244959	-2.02939	down
	mws1179	Naringenin-7-O-glucoside (Prunin)*	Flavonoids	C21H22O10	529-55-5	819553	942603	899185	5.33232e+06	6.08158e+06	6.24471e+06	1.16299	0.00276168	0.0115943	0.150711	-2.73015	down
	mws1297	Benzyl glucoside	Phenolic acids	C13H18O6	4304-12-5	25060.2	50163.6	38981.9	73110.1	89099.1	74893.1	1.01941	0.0128087	0.0296672	0.481673	-1.05387	down
	mws1389	3-Hydroxyolean-12-en-28-oic acid (Oleanolic acid)*	Terpenoids	C30H48O3	508-02-1	150682	91121.1	79421.4	16680.8	10156.1	15084.3	1.13232	0.0508047	0.0800875	7.66259	2.93783	up
	mws1409	Uridine-5'-diphosphoglucuronic acid	Nucleotides and derivatives	C15H22N2O18P2	-	73329.9	88096	100774	275630	383226	416537	1.13793	0.0207557	0.0408772	0.243817	-2.03613	down
	mws1454	Persicoside*	Flavonoids	C23H26O11	28978-03-2	828162	601729	535724	287007	319185	376023	1.06445	0.0560215	0.0864251	2.00121	1.00087	up
	mws1519	Eriodictyol-7-O-Rutinoside (Eriocitrin)	Flavonoids	C27H32O15	13463-28-0	131187	63167	129470	749832	885821	829870	1.13446	0.000410332	0.00408006	0.131341	-2.92862	down
	mws1521	Salicin	Others	C13H18O7	138-52-3	1.10095e+06	881210	878093	454752	440460	411866	1.14152	0.0174183	0.0363343	2.18828	1.1298	up
	mws1589	D-Panose*	Others	C18H32O16	33401-87-5	332159	334754	407213	72335.5	127498	143695	1.09041	0.0018603	0.00924876	3.12675	1.64466	up
	mws2120	Brevifolin carboxylic acid	Phenolic acids	C13H8O8	18490-95-4	3.9425e+06	1.93872e+06	1.65338e+06	619843	675566	658634	1.07414	0.122799	0.163644	3.8559	1.94707	up
	mws2213	Cinnamic acid	Phenolic acids	C9H8O2	140-10-3	5144	7689.61	5142.6	14100.5	16765.8	20939.8	1.10643	0.017696	0.0366454	0.346991	-1.52703	down
	mws2367	Salidroside	Others	C14H20O7	10338-51-9	27555.9	22573	23135.9	72713	94135	68059.2	1.14261	0.0184096	0.0376156	0.311888	-1.6809	down
	mws2523	Trehalose 6-phosphate	Others	C12H23O14P	4484-88-2	89136.2	172908	127840	312286	299055	359782	1.07368	0.00392114	0.0139183	0.401478	-1.31661	down
	mws4170	D-Glucose*	Others	C6H12O6	50-99-7	1.40536e+06	1.0337e+06	1.2117e+06	2.36361e+06	4.76734e+06	4.79763e+06	1.06731	0.0733547	0.107301	0.306051	-1.70816	down
	mws4171	2,4,6-Trihydroxybenzoic acid methyl ester	Phenolic acids	C8H8O5	3147-39-5	155820	183953	158393	11973.2	15561.6	7372.36	1.1498	0.00199765	0.00952484	14.2712	3.83503	up
	mws4183	Quercetin-3-O-arabinoside	Flavonoids	C20H18O11	22255-13-6	5.26517e+06	2.29255e+06	2.38849e+06	182386	147613	229677	1.14007	0.0848735	0.12084	17.7714	4.15148	up
	pmb2591	N-Acetyl-L-Tryptophan	Amino acids and derivatives	C13H14N2O3	1218-34-4	3.17256e+07	2.39877e+07	2.49533e+07	897897	976678	1.00308e+06	1.16375	0.00869071	0.0228772	28.032	4.80901	up
	pmb2640	Dodecanoic acid (Lauric acid)	Lipids	C12H24O2	143-07-7	238238	199539	206982	575753	549340	487819	1.1511	0.00205907	0.00965853	0.399749	-1.32283	down
	pmb2871	1-O-Gentisoyl-β-D-glucoside*	Phenolic acids	C13H16O9	23445-11-6	1.03535e+07	1.09779e+07	9.26078e+06	4.78224e+06	4.19736e+06	4.22726e+06	1.15183	0.00332672	0.0128372	2.31638	1.21187	up
	pmb2922	Uridine 5'-diphospho-D-glucose	Nucleotides and derivatives	C15H24N2O17P2	133-89-1	7.2211e+06	6.78499e+06	6.82472e+06	1.5924e+07	1.47697e+07	1.70063e+07	1.15871	0.00376923	0.0137294	0.436704	-1.19527	down
	pmb3045	Tricin-7-O-Glucuronide	Flavonoids	C23H22O13	-	166967	250443	253722	31511.9	48848	41472.5	1.13832	0.0205313	0.0405345	5.50865	2.4617	up
	pmb3056	Homovanilloylquinic acid	Phenolic acids	C16H20O9	-	48109.7	51642.2	46003.8	268818	324884	258016	1.16102	0.0073765	0.0208718	0.171132	-2.54682	down
	pmb3064	3-O-p-Coumaroylquinic acid-O-glucoside	Phenolic acids	C22H28O13	-	185902	144572	138313	584141	754265	696278	1.15077	0.00553988	0.0173865	0.230399	-2.1178	down
	pmb3066	5-O-p-Coumaroylshikimic acid O-glucoside	Phenolic acids	C22H26O12	-	217476	168414	192273	1.76761e+06	1.80622e+06	1.78114e+06	1.16311	1.90115e-07	7.78206e-05	0.107968	-3.21133	down
	pmb3072	3-O-p-Coumaroylshikimic acid-O-glucoside	Phenolic acids	C22H26O12	-	48501.5	44141.5	30842.8	197314	162770	164201	1.14124	0.00219535	0.0101159	0.235532	-2.08601	down
	pmb3081	Glucaric acid-1-Phosphate	Others	C6H11PO11	-	3.22453e+07	3.54756e+07	3.01207e+07	9.70428e+06	9.20401e+06	1.01155e+07	1.16096	0.00373572	0.0136843	3.37108	1.75321	up
	pmb3101	2-Isopropylmalic Acid	Organic acids	C7H12O5	49601-06-1	1.13847e+07	1.11207e+07	1.03638e+07	3.21197e+06	3.32217e+06	3.48985e+06	1.16333	0.000863435	0.00600736	3.27905	1.71328	up
	pme0075	N-Acetyl-L-glutamic acid	Amino acids and derivatives	C7H11NO5	1188-37-0	122085	111928	115051	376755	407358	507872	1.15398	0.0150879	0.033029	0.270177	-1.88802	down
	pme0281	Terephthalic acid	Phenolic acids	C8H6O4	100-21-0	1.74605e+06	1.64166e+06	1.39645e+06	6.17644e+06	6.83528e+06	6.38829e+06	1.1594	0.000179587	0.00280933	0.246606	-2.01972	down
	pme0282	Phthalic acid	Phenolic acids	C8H6O4	88-99-3	300546	250078	268497	922544	835651	831339	1.15867	0.000445715	0.00422655	0.31632	-1.66054	down
	pme1201	Phloretin	Flavonoids	C15H14O5	60-82-2	36142.3	39691.2	59988.9	205232	197065	169022	1.13635	0.000765818	0.00562822	0.237735	-2.07257	down
	pme1598	Hesperetin-5-O-glucoside	Flavonoids	C22H24O11	69651-80-5	3.32412e+07	2.42206e+07	2.93028e+07	1.17485e+06	1.12514e+06	972908	1.16306	0.0086593	0.0228553	26.51	4.72847	up
	pme2074	Jasmonoyl-L-Isoleucine	Amino acids and derivatives	C18H29NO4	120330-93-0	69846.5	64769.7	64679.6	11973.3	14188	21458.5	1.13342	0.000389607	0.0040192	4.18515	2.06528	up
	pme2550	Cis-Aconitic acid	Organic acids	C6H6O6	585-84-2	914084	881066	1.08032e+06	5.39901e+06	5.98405e+06	5.68253e+06	1.16216	0.00038098	0.00398165	0.168495	-2.56922	down
	pme2651	NADP (Nicotinamide adenine dinucleotide phosphate)	Nucleotides and derivatives	C21H28N7O17P3	53-59-8	611555	800548	825212	1.58258e+06	1.8885e+06	1.70342e+06	1.12916	0.00127393	0.00731822	0.432374	-1.20965	down
	pme2746	Riboflavin 5'-Adenosine Diphosphate	Nucleotides and derivatives	C27H33N9O15P2	146-14-5	36464.2	63765.4	41125.1	856901	878305	963531	1.15772	0.000788633	0.00569671	0.0523781	-4.25489	down
	pme2914	3-Hydroxy-3-methylpentane-1,5-dioic acid	Amino acids and derivatives	C6H10O5	503-49-1	2.77311e+06	2.87056e+06	2.93893e+06	1.24829e+06	775545	1.3671e+06	1.09372	0.00740927	0.0208943	2.53104	1.33973	up
	pme3096	Aminomalonic acid	Amino acids and derivatives	C3H5NO4	1068-84-4	62931.8	50933.6	62395.4	96900.8	119587	137233	1.0989	0.0269966	0.0495173	0.498305	-1.0049	down
	pme3163	D-Sedoheptuiose 7-phosphate	Others	C7H15O10P	2646-35-7	2.63249e+07	2.49365e+07	2.57947e+07	9.54733e+06	8.36494e+06	8.14894e+06	1.16047	9.28153e-06	0.000651298	2.95673	1.564	up
	pme3186	DL-Glyceraldehyde-3-phosphate	Organic acids	C3H7O6P	591-59-3	565858	615149	553701	256319	298546	269982	1.15306	0.000405652	0.00407238	2.10307	1.07249	up
	pme3193	N-Acetyl-L-glycine	Amino acids and derivatives	C4H7NO3	543-24-8	20256.2	19650.6	28450	76563.3	62552.2	67217.8	1.13404	0.0013398	0.00757382	0.331293	-1.59382	down
	pme3311	D-Fructose-1,6-biphosphate	Others	C6H14O12P2	488-69-7	133067	138543	122691	31653.3	40165	36314.8	1.1573	0.000338056	0.00375188	3.64645	1.86649	up
	pmf0138	D-Mannose*	Others	C6H12O6	3458-28-4	811519	1.03469e+06	740513	5.58752e+06	7.37547e+06	5.71279e+06	1.1551	0.0100102	0.0250357	0.138506	-2.85197	down
	pmf0348	2,6-Dimethyl-7-octene-2,3,6-triol	Terpenoids	C10H20O3	73815-21-1	57695.2	53928	62914.5	152422	243265	158452	1.12386	0.0487333	0.0775602	0.31497	-1.66671	down
	pmn001380	Eucommiol	Others	C9H16O4	55930-44-4	33075	49434.7	40448.2	141963	123009	125568	1.13985	0.000393286	0.0040192	0.314841	-1.6673	down
	pmn001416	Catechin-(7,8-bc)-4α-(3,4-dihydroxyphenyl)-dihydro-2-(3H)-one*	Flavonoids	C24H20O9	-	2.38495e+06	1.93947e+06	1.98529e+06	244211	253739	229090	1.16302	0.0056319	0.0175532	8.67864	3.11747	up
	pmn001417	Cinchonain Ic	Flavonoids	C24H20O9	85081-22-7	1.92583e+06	1.85527e+06	1.95409e+06	172308	179113	197914	1.16478	0.000124802	0.00237607	10.4403	3.38409	up
	pmn001418	Cinchonain Id*	Flavonoids	C24H20O9	85022-67-9	1.93394e+06	2.31704e+06	2.24992e+06	222504	237457	260746	1.16311	0.00349491	0.0132666	9.02016	3.17315	up
	pmn001519	Galloyl Methyl gallate	Phenolic acids	C15H12O9	-	1.66997e+06	1.65778e+06	1.6657e+06	204099	188582	256651	1.1609	0.000135761	0.00243379	7.69013	2.94301	up
	pmn001534	1,2,3,6-Tetra-O-galloyl-β-D-glucose	Phenolic acids	C34H28O22	79886-50-3	19197.2	30445	34025.5	169606	144582	178581	1.14126	0.00177394	0.00894618	0.169791	-2.55817	down
	pmn001535	1,3,4,6-Tetra-O-Galloyl-D-Glucose	Phenolic acids	C34H28O22	-	96549.2	138386	132742	35475.2	33816.4	21313.1	1.12244	0.0124482	0.0291318	4.05804	2.02078	up
	pmn001553	Cimidahurinine	Others	C14H20O8	142542-89-0	8.986e+06	9.09996e+06	9.041e+06	3.73781e+06	4.10006e+06	4.26942e+06	1.16003	0.00062903	0.00512812	2.24055	1.16385	up
	pmn001572	Agrimonolide-6-O-glucoside	Lignans and Coumarins	C24H28O10	126223-29-8	23949	24575.2	14225.6	187739	192767	165428	1.14944	0.00083093	0.00588116	0.11494	-3.12105	down
	pmn001583	Quercetin-3-O-robinobioside	Flavonoids	C27H30O16	52525-35-6	5.04372e+07	4.46586e+07	3.63849e+07	2.42433e+06	2.35665e+06	1.76325e+06	1.16065	0.00930905	0.0238278	20.0911	4.32848	up
	pmn001628	4,6-(S)-Hexahydroxydiphenoyl-D-glucose	Phenolic acids	C20H18O14	23094-68-0	4.911e+06	5.52016e+06	5.80395e+06	2.12256e+06	2.03358e+06	2.19323e+06	1.15797	0.00519653	0.0167051	2.55696	1.35443	up
	pmn001629	Digalloylglucose*	Phenolic acids	C20H20O14	-	3.16532e+07	4.05677e+07	3.11589e+07	1.40728e+07	1.5422e+07	9.21038e+06	1.09652	0.00683641	0.0199646	2.67096	1.41736	up
	pmn001640	Myricetin-3-O-arabinoside*	Flavonoids	C20H18O12	132679-85-7	3.56555e+06	1.84268e+06	3.0082e+06	903788	813994	727622	1.10171	0.0579569	0.0888528	3.44173	1.78314	up
	pmn001646	Procyanidin C1	Tannins	C45H38O18	37064-30-5	1.27269e+06	787132	1.27624e+06	446331	501668	345918	1.0759	0.0439133	0.0714719	2.57826	1.3664	up
	pmn001667	Procyanidin B4	Tannins	C30H26O12	29106-51-2	3.67401e+06	7.66659e+06	6.65505e+06	1.22524e+06	1.65509e+06	1.33303e+06	1.10261	0.060232	0.0918819	4.27109	2.0946	up
	pmn001669	Methyl sinapate	Phenolic acids	C12H14O5	20733-94-2	36758.5	31429.9	32746.2	12672.5	16898.3	19460.2	1.09425	0.00285287	0.0117759	2.05859	1.04165	up
	pmn001690	3-Hydroxy-4-isopropylbenzylalcohol-3-O-glucoside	Others	C16H24O7	-	1.16068e+06	927189	978648	7.02968e+06	5.46006e+06	5.57101e+06	1.1574	0.00904342	0.0234042	0.169789	-2.55819	down
	pmn001716	Carthamone*	Flavonoids	C21H20O11	86579-00-2	7.467e+06	8.1707e+06	8.2801e+06	1.80521e+06	2.00093e+06	1.94487e+06	1.16333	0.00111287	0.006833	4.15889	2.0562	up
	CYn005475	Epicatechin 4',5-Digallate*	Flavonoids	C29H22O14	-	5.97102e+06	580784	165851	3.41733e+07	4.7974e+07	3.71043e+07	1.02276	0.00517055	0.0166433	0.0563318	-4.14991	down
	HJN051	Tamarixetin-3-O-rutinoside	Flavonoids	C28H32O16	-	224574	355461	367953	16017.2	23084.8	2829.65	1.08588	0.0208234	0.0409224	22.608	4.49876	up
	Hahn002315	syringaresinol-4-O-β-D-glucopyranoside	Lignans and Coumarins	C28H36O13	-	7652.19	38261	7652.19	322815	155545	305363	1.08277	0.0402079	0.0666333	0.0683473	-3.87097	down
	Hmcn001989	Lavandulifolioside	Phenolic acids	C34H44O19	-	551100	378941	382296	48979.3	7803.73	7803.73	1.09426	0.0141691	0.0318968	20.319	4.34476	up
	Lmfn001344	Maplexin C (2,3-Di-O-Galloyl-1,5-Anhydro-D-Glucitol)*	Phenolic acids	C20H20O13	-	417723	400974	432830	6522.17	32610.9	6522.17	1.1174	6.04373e-06	0.000634647	27.4126	4.77677	up
	Lmgn013947	2α,3α-Dihydroxyolean-12-en-28-oic acid	Terpenoids	C30H48O4	26563-68-8	77092.5	91516.4	87095.2	16442.1	3288.41	3288.41	1.08372	0.000223892	0.00302131	11.1085	3.47359	up
	Lmmn003590	Mangiferin-6'-O-Gallate	Flavonoids	C26H22O15	92631-82-8	127596	174949	208409	29959.8	35454.9	25208.9	1.14248	0.0253362	0.047392	5.6382	2.49523	up
	Lmsn005122	1-O-Galloyl-6-O-Cinnamoyl-β-D-glucose*	Phenolic acids	C22H22O11	115746-69-5	6201.61	6201.61	79605.9	474198	378148	595411	1.04522	0.0105699	0.0258305	0.0635529	-3.9759	down
	Rfmb26201	Syringaresinol-4'-O-(6''-acetyl)glucoside	Lignans and Coumarins	C30H38O14	-	11580.7	2032.36	2032.36	113973	120473	91190.4	1.10178	0.00351634	0.0133141	0.0480457	-4.37945	down
	Smcn001947	Acteoside; Verbascoside	Phenolic acids	C29H36O15	61276-17-3	263092	167762	194110	5280.1	5280.1	26400.5	1.09861	0.0159193	0.0342663	16.9089	4.07971	up
	Wasn004513	Methylgalloyl Digalloylglucose	Phenolic acids	C28H26O18	-	750064	782551	1.08817e+06	21256.6	19582.4	35499.3	1.15677	0.0155799	0.0336683	34.3312	5.10145	up
	Wchn003509	Syringoyl-D-Glucose	Phenolic acids	C15H20O10	-	246048	236456	216675	1364.64	8208.7	1364.64	1.12693	0.00074784	0.00562822	63.9221	5.99824	up
	Yajn003916	(1S,4aS,7aR)-7-(3-hydroxybutyl)-4-((((2R,3R,4S,5S,6R)-3,4,5-trihydroxy-6-(hydroxymethyl)tetrahydro-2H-pyran-2-yl)oxy)methyl)-1,4a,5,6,7,7a-hexahydrocyclopenta[c]pyran-1-yl acetate	Terpenoids	C21H34O10	-	206118	247296	322041	8075.93	21228.7	16365.8	1.13854	0.0178747	0.0368909	16.9794	4.08571	up
	pmn001415	Catechin-(7,8-bc)-4β-(3,4-dihydroxyphenyl)-dihydro-2-(3H)-one	Flavonoids	C24H20O9	-	250582	141529	185333	20848.6	31580.5	19097.1	1.13894	0.0319009	0.0559632	8.07317	3.01314	up
	pmn001533	2-O-Di-gallic acyl-Glucoside-Glucoside	Phenolic acids	C26H30O19	-	25604.5	4421.87	4421.87	78794.2	84237.9	82361	1.04182	0.0075189	0.0210564	0.14038	-2.83259	down
	Cmrn001591	Mussaenosidic acid	Terpenoids	C16H24O10	82451-22-7	115153	97942.6	106103	6227.72	6227.72	6227.72	1.16497	0.00245295	0.0107965	17.0848	4.09464	up
	HJN076	Pinocembrin-7-O-neohesperidoside	Flavonoids	C27H32O13	13241-31-1	6340.22	9472.06	10523.8	42981.9	40604.2	65563.3	1.13097	0.0330412	0.0575526	0.176575	-2.50164	down
	Hmfn000531	L-Ascorbic acid (Vitamin C)	Others	C6H8O6	50-81-7	84843.5	58054.2	63197.6	10041.3	10041.3	10041.3	1.1572	0.0190238	0.0385498	6.84156	2.77433	up
	Hmjn003948	2,3,6-Trihydroxyurs-12-en-28-oic acid (Madasiatic acid)*	Terpenoids	C30H48O5	26532-66-1	38318.8	34391.4	48224.4	6878.29	6878.29	6878.29	1.15816	0.0148178	0.0327852	5.86069	2.55107	up
	Lman003972	6-O-Caffeoylarbutin*	Phenolic acids	C21H22O10	136172-60-6	92508.4	42367.1	93897.3	8473.41	8473.41	8473.41	1.13167	0.0572154	0.0879562	8.99963	3.16987	up
	Lman004552	Robustaside A;[6'-p-Coumarylarbutin]	Phenolic acids	C21H22O9	148810-39-3	60687.3	33446.1	50116.4	2848.94	2848.94	2848.94	1.15645	0.0293802	0.0528629	16.8776	4.07704	up
	Lmbn001609	2-Acetyl-2-Hydroxybutanoic Acid	Organic acids	C6H10O4	-	1882.82	1882.82	1882.82	28937.9	25245.8	9414.08	1.11451	0.0841503	0.120019	0.0888152	-3.49305	down
	Lmcn101912	Hellicoside	Phenolic acids	C29H36O17	132278-04-7	49013.1	41292	60382	3.80137e+06	4.92092e+06	5.63734e+06	1.16284	0.0124783	0.0291318	0.0104938	-6.57432	down
	Lmfn001258	Maplexin D (2,4-Di-O-Galloyl-1,5-Anhydro-D-Glucitol)*	Phenolic acids	C20H20O13	1355573-86-2	366176	445895	509500	5786	5786	5786	1.16449	0.00897334	0.0232714	76.1361	6.25051	up
	Lmfn004235	Myricetin-3,7,3'-trimethyl ether	Flavonoids	C18H16O8	-	7123.12	8864.59	12432.1	46183.1	51496.6	44401.7	1.14174	0.000235441	0.00309221	0.200025	-2.32175	down
	Lmhn003689	p-Coumaroylferuloyltartaric acid	Phenolic acids	C23H20O11	-	560087	667668	578154	11615.9	24430.5	17758.2	1.15658	0.00292973	0.0119092	33.5642	5.06885	up
	Lmsn003805	1-O-Galloyl-4-O-Feruloyl-β-D-glucose	Phenolic acids	C23H24O13	-	101452	70659.1	79055.8	34378.6	46245.8	37124.6	1.09337	0.0275976	0.050319	2.13307	1.09293	up
	Lmsn004092	1-O-Galloyl-3-O-Feruloyl-β-D-glucose	Phenolic acids	C23H24O13	-	98017.1	54448.7	57423.1	10889.7	10889.7	10889.7	1.14156	0.0522029	0.0816626	6.42467	2.68362	up
	Lmsn004901	Tetracosanoic Acid (Lignoceric acid)	Lipids	C24H48O2	557-59-5	13295.2	19141.6	25409.8	2659.04	2659.04	2659.04	1.14464	0.0415381	0.0684223	7.25157	2.85829	up
	Lmsn005161	3-Hydroxyphloretin-4'-O-(6''-O-galloyl)glucoside*	Flavonoids	C28H28O15	-	78451.4	82139.6	98207.6	12234.8	24948.2	23518.5	1.11018	0.0015396	0.00814924	4.26346	2.09203	up
	Lmxn000380	Digalactosylglycerol	Others	C15H28O13	-	78754.8	66653.4	82848.1	11117.7	11117.7	11117.7	1.16286	0.00555356	0.0173865	6.84363	2.77476	up
	Lmyn002403	Mandelic acid-β-glucoside	Phenolic acids	C14H18O8	-	2389.93	2389.93	2389.93	33661.5	46483.1	56099.1	1.15967	0.0220659	0.0427734	0.0526248	-4.24811	down
	Lmyn005330	Demethyl-dehydroxysecoisolariciresinol	Lignans and Coumarins	C19H24O5	-	416301	289818	379382	374.168	374.168	374.168	1.16502	0.0106216	0.0259052	967.037	9.91743	up
	MWS3149	3-Methoxybenzoic acid	Phenolic acids	C8H8O3	586-38-9	2299.15	2299.15	2299.15	114655	128513	110701	1.16533	0.00217307	0.010089	0.0194915	-5.68101	down
	MWSmce025	Fraxetin-8-O-glucoside (Fraxin)	Lignans and Coumarins	C16H18O10	524-30-1	42575	41866.3	35275.6	3238.94	3238.94	3238.94	1.1643	0.00399331	0.0140976	12.3206	3.623	up
	MWStz490	Marein	Flavonoids	C21H22O11	535-96-6	211039	211039	211039	4.05427e+06	3.29241e+06	3.41852e+06	1.1644	0.00483765	0.0158417	0.0588116	-4.08776	down
	Sazp001763	4-Hydroxyphenyl 6-O-(2-Methyl-3-Hydroxypropionyl)-Beta-D-Galactopyranoside	Others	C16H22O9	-	1.10164e+06	1.0178e+06	989808	105065	105065	105065	1.16516	0.0012988	0.00740105	9.86449	3.30224	up
	Wafn002827	Dihydroferulic acid glucoside	Phenolic acids	C16H22O9	-	15959.8	15959.8	15959.8	680672	1.28829e+06	1.30686e+06	1.15959	0.0346601	0.0595494	0.014616	-6.0963	down
	Waln003350	3-O-p-Coumaroyl Galactonic Acid	Phenolic acids	C15H18O9	-	12854.8	12854.8	12854.8	748686	699946	607016	1.16505	0.003798	0.0137579	0.0187601	-5.73619	down
	Wasn000737	6-Galloyl Ascorbic acid	Others	C13H12O10	-	108057	117151	144308	11189.8	11189.8	11189.8	1.16261	0.00932349	0.0238278	11.0076	3.46042	up
	Wasn002508	Glucosyl 7-methyl-3-methyleneoctane-1,2,6,7-tetraol	Terpenoids	C16H30O9	-	26358.2	34250	5132.14	1026.43	1026.43	1026.43	1.07242	0.138233	0.181234	21.3493	4.41611	up
	Wasn006047	Glucosyl 10,11-dihydroxy-2,6-farneSadienoate	Terpenoids	C21H36O9	-	33123.1	41633.3	51354	23603.5	18698.1	18782	1.07704	0.0442317	0.0718472	2.06455	1.04583	up
	Wasyqn1721	Mevalonic Acid Glucoside	Organic acids	C12H22O9	-	218539	171876	178823	27143	27143	27143	1.16217	0.00789653	0.0216607	6.99059	2.80541	up
	Wayn000815	N-(1-Deoxy-1-fructosyl)Glutamic acid	Amino acids and derivatives	C11H19NO9	-	8677.77	8677.77	8677.77	59536.3	92088.7	71338.3	1.15757	0.0203694	0.040312	0.116761	-3.09838	down
	Wayn000884	Citric acid glucoside	Organic acids	C12H18O12	-	23547.6	23547.6	23547.6	633664	646415	678260	1.16555	0.000443868	0.00422535	0.0360728	-4.79295	down
	Wbmn009160	Cannabifolin C	Terpenoids	C30H48O5	-	33269.1	34433.4	61105.9	6653.81	6653.81	6653.81	1.13926	0.0574282	0.0881978	6.45286	2.68994	up
	Wbmn009702	2,3,23-Trihydroxyurs-12-en-28-oic acid*	Terpenoids	C30H48O5	-	23994.6	33075.3	45656.9	4798.92	4798.92	4798.92	1.14468	0.0426133	0.0698653	7.1354	2.83499	up
	Wbtn005728	Tetrahydroswertianolin	Flavonoids	C20H24O11	189289-76-7	374260	327954	271136	38859.5	51126.8	44527.3	1.1567	0.0103665	0.0255623	7.23607	2.85521	up
	Wmyn000213	3,4-di-hydroxyphenethyol alcohol 4-O-β-D-(6'-O-galloyol)-glucopyranoside	Phenolic acids	C21H24O12	-	627489	733081	646172	4107.25	4107.25	4107.25	1.16544	0.00238626	0.0106364	162.862	7.3475	up
	Wmzn000227	2,2-Dimethylsuccinic acid	Organic acids	C6H10O4	597-43-3	3041.59	3041.59	3041.59	53002	71975.9	83944.1	1.16132	0.0178082	0.0368155	0.0436754	-4.51703	down
	Zbfn005854	2,6-Di-(4-hydroxycinnamoyl)glucoside	Phenolic acids	C24H24O10	-	86653.7	74196.4	85033.2	1499.03	1499.03	1499.03	1.16526	0.00235361	0.0105291	54.676	5.77284	up
	Zbfn006821	2-Cinnamoyl-6-p-coumaroyl-glucosyl-xylose	Phenolic acids	C29H32O13	-	77011.5	69369.3	77620.9	25785.7	25636.4	12982.8	1.09789	0.00106178	0.00673832	3.47803	1.79827	up
	Zbjn003922	1-O-rhamnose-3-O-p-coumaroyl Quinic Acid	Phenolic acids	C22H28O12	-	180911	392260	326341	3753.08	3753.08	3753.08	1.15898	0.0417021	0.0685735	79.8911	6.31996	up
	Zbqn003748	N-malonylleucine	Amino acids and derivatives	C9H15NO5	-	12453.2	12034.6	26866.8	2406.91	2406.91	2406.91	1.12308	0.0945297	0.132212	7.11209	2.83027	up
	Zmhn002464	Emodin-8-O-(6''-O-galloyl)glucoside	Quinones	C28H24O14	-	73047.3	93600.4	83815.8	25366.3	13606.6	12138.2	1.11891	0.00128814	0.00736184	4.90037	2.29289	up
	Zmhn003074	Physcion-8-O-glucoside*	Quinones	C22H22O10	26296-54-8	14892.6	30523	23191	480668	470508	456370	1.15477	4.2493e-06	0.000501303	0.048742	-4.35869	down
	Zmyn001040	Methylgalloyl-glucose-arabinoside	Phenolic acids	C19H26O14	-	34709.4	55418	40184.5	5482.82	5482.82	5482.82	1.15527	0.0256246	0.0477587	7.92245	2.98595	up
	mws0071	Apigenin-4'-O-rhamnoside	Flavonoids	C21H20O9	133538-77-9	626.651	626.651	626.651	50492.1	38020.5	58557.6	1.16364	0.0148966	0.0329011	0.0127827	-6.28966	down
	mws0576	3-Hydroxybutyric acid	Organic acids	C4H8O3	300-85-6	21967.3	21967.3	21967.3	115338	128771	147394	1.16198	0.00725336	0.0206852	0.168331	-2.57063	down
	mws0609	Guanosine 3',5'-cyclic monophosphate	Nucleotides and derivatives	C10H12N5O7P	7665-99-8	3348.65	3348.65	3348.65	32287.6	16743.2	20803.5	1.14213	0.0504571	0.079693	0.143854	-2.79732	down
	mws2220	Gallocatechin 3-O-gallate*	Flavonoids	C22H18O11	5127-64-0	1.52013e+08	1.8615e+08	1.17402e+08	2.13192e+06	426384	426384	1.14142	0.0168053	0.0353401	152.634	7.25393	up
	pmb2804	13S-Hydroperoxy-9Z,11E-octadecadienoic acid	Lipids	C18H32O4	33964-75-9	33838.8	34895.5	30227.3	6045.47	6045.47	6045.47	1.1641	0.00274027	0.0115439	5.45652	2.44798	up
	pmb3012	Chrysoeriol-7-O-glucoside	Flavonoids	C22H22O11	19993-32-9	133709	133889	114925	10977.3	10977.3	10977.3	1.16464	0.0029024	0.0119092	11.6156	3.53799	up
	pme0257	Uracil	Nucleotides and derivatives	C4H4N2O2	66-22-8	182521	207907	154101	36641.5	42224.7	35196.2	1.15565	0.0104237	0.0256496	4.77396	2.25519	up
	pmn001481	23-(Acetyloxy)-11,24,25-trihydroxydammar-13(17)-en-3-one (Alisol E 23-Acetate)	Terpenoids	C32H52O6	155301-58-9	5064.92	3359.3	4902.97	671.861	671.861	671.861	1.15414	0.020156	0.0400835	6.61208	2.7251	up
	CYn005917	Epiafzelechin 3-O-(3-O-Methyl)Gallate	Flavonoids	C23H20O9	-	410375	399264	362048	6592.01	6592.01	57747.7	1.07009	9.62402e-05	0.00210819	16.5185	4.04601	up
	Cmsn002480	Secoisolariciresinol-9'-O-glucoside	Lignans and Coumarins	C26H36O11	63320-67-2	1459.79	7298.93	1459.79	71137.2	111168	114844	1.11473	0.0191455	0.0386689	0.0343884	-4.86193	down
	MWSmce499	Secoisolariciresinol diglucoside	Lignans and Coumarins	C32H46O16	158932-33-3	83624.2	49808.7	62987.3	3204.79	16023.9	3204.79	1.06144	0.0157871	0.0340115	8.75566	3.13022	up
	Wmhn001788	Digalloyl-HHDP-glucose*	Tannins	C34H26O22	-	124939	89616.6	118498	11341	2268.19	11679	1.08459	0.00729953	0.0207499	13.1703	3.71922	up
	Wmtn004918	lindleyin	Phenolic acids	C23H26O11	59282-56-3	271951	185130	148171	6222.66	36019.6	6222.66	1.07163	0.0298544	0.0535201	12.4885	3.64252	up
	Zbfn003573	2-O-galloyl-6-O-caffeoylglucoside	Phenolic acids	C22H22O13	-	14717	28266.6	38857.1	1768.12	8840.6	1768.12	1.01152	0.0677733	0.100696	6.61241	2.72518	up
	Zbfn004208	3-O-(3-Methoxy-4-hydroxybenzoyl)-4-O-caffeoylquinic acid	Phenolic acids	C24H24O12	-	526774	235678	248855	20224.1	4044.82	4044.82	1.11271	0.0741684	0.108068	35.7179	5.15858	up
	Zbjn004882	1-O-Caffeoyl-4-(4'-Caffeoyl)Caffeoyl Quinic Acid	Phenolic acids	C34H30O15	-	319269	176770	223733	25045.4	3748.85	3748.85	1.09149	0.0289979	0.0523282	22.1175	4.46712	up
	CYn005166	Epiafzelechin-(4b->8)-Epiafzelechin 3,3'-Digallate	Tannins	C44H34O18	-	6545.09	6545.09	6545.09	109216	136070	128891	1.16448	0.00458154	0.0153171	0.0524759	-4.2522	down
	Cmhn002057	2,7-Dimethyl-2,4-diene-deca-α,x-diacid 8-O-β-glucoside	Tannins	C18H28O10	-	6562.29	6562.29	6562.29	63136.2	32811.4	64930.5	1.13903	0.0456873	0.073579	0.122371	-3.03066	down
	HJN049	2α,3α-Epoxy-5,7,3',4'-tetrahydroxyflavan-(4β→8)-catechin	Tannins	C30H24O12	-	328374	105687	74746.1	6564.09	6564.09	32820.4	1.01785	0.191877	0.239699	11.0734	3.46903	up
	HJN093	2-O-Salicyl-6-O-Galloyl-D-Glucose	Phenolic acids	C20H20O12	-	6570.45	6570.45	6570.45	722963	553045	477629	1.16388	0.0153943	0.0334904	0.0112403	-6.47518	down
	Lmbn001288	2-Hydroxy-2-methyl-3-oxobutanoic acid*	Organic acids	C5H8O4	71698-08-3	6954.85	6954.85	6954.85	189002	200888	214083	1.16537	0.00138598	0.00768389	0.0345455	-4.85536	down
	Lmbn002072	2-Propylsuccinic acid	Organic acids	C7H12O4	618-57-5	2583.54	2583.54	2583.54	40340.9	27439.2	29052.7	1.16026	0.0181728	0.0372869	0.0800412	-3.64311	down
	Lmhn005088	7,3'-Di-O-gallyoltricetiflavan	Flavonoids	C29H22O14	-	27920	27920	27920	1.4983e+07	1.466e+07	1.14874e+07	1.16518	0.00657893	0.0196376	0.00203645	-8.93973	down
	Lmmn003541	Iriflophenone-3-C-(2'',6''-Di-O-Galloyl)Glucoside	Phenolic acids	C33H28O18	-	1773.17	1773.17	1773.17	25440	81419.1	8865.83	1.05318	0.235609	0.285231	0.0459667	-4.44327	down
	Lmmn103748	Maclurin-3-C-(2'',3'',6''-Trigalloyl)glucoside	Phenolic acids	C40H32O23	92631-86-2	79055.8	107737	137880	31865.2	6373.03	6373.03	1.04564	0.0168717	0.0354465	7.27781	2.86351	up
	Lmsn002071	Tellimagrandin I*	Tannins	C34H26O22	79786-08-6	143088	111606	163145	1335.6	1335.6	6678	1.12597	0.0110678	0.0267281	44.6925	5.48196	up
	MWSslk030	Neohesperidin Dihydrochalcone (Nhdc)	Flavonoids	C28H36O15	20702-77-6	186920	185129	189755	3653.65	730.73	730.73	1.13994	1.42287e-07	6.98915e-05	109.832	6.77916	up
	WaYn003084	Guaiacylglycerol 8-O-(1''-O-Glucosyl)Vanillic Acid Ether	Phenolic acids	C24H30O13	-	45943.1	38573.4	47472.9	16605.3	3321.06	3321.06	1.03069	0.00425952	0.0146522	5.67759	2.50528	up
	WaYn005032	Gentisic acid 2-O-(6''-O-p-coumaroyl)Glucoside	Phenolic acids	C22H22O11	-	107257	285911	306455	49961	9992.19	9992.19	1.04091	0.0742748	0.108132	10.0024	3.32228	up
	Wasn005973	2-Hydroxybenzoyl-4-O-Galloyl-1,3,6-Tri-O-Beta-D-Galloylglucose	Phenolic acids	C41H32O24	-	152098	230292	315427	3685.24	3685.24	18426.2	1.109	0.0402888	0.0667225	27.0506	4.75759	up
	Wasn006237	4-Benzoyl-3,6-Di-O-Beta-D-Galloylglucose	Phenolic acids	C27H24O15	-	561254	647193	652870	65397.7	13079.5	13079.5	1.10896	0.000274041	0.00339751	20.3296	4.34551	up
	ZBN0081	Isorhamnetin-3-O-arabinoside-7-O-rhamnoside	Flavonoids	C27H30O15	-	7061.41	35307.1	7061.41	291442	229591	263405	1.09914	0.00115147	0.00696551	0.0630131	-3.9882	down
	ZbWn004461	2-(2-pent-4-enoxyethoxy)ethyl hydrogen sulfate	Others	C9H18O6S	-	326021	347014	361147	47065.1	9308.97	9308.97	1.09962	5.13642e-05	0.00150184	15.745	3.97683	up
	Zbyn002745	Loganic acid	Terpenoids	C16H24O10	22255-40-9	4056.64	4056.64	4056.64	53674.2	42763.8	20283.2	1.1254	0.0711721	0.10467	0.104265	-3.26167	down
	Zmcn004206	kaempferol-3-caffeoyldiglucoside	Flavonoids	C36H36O19	-	130993	126333	124739	7519.35	7519.35	7519.35	1.16556	0.000245021	0.00316721	16.937	4.08211	up
	Zmjn001813	Pimelic acid	Lipids	C7H12O4	111-16-0	2591.54	2591.54	2591.54	40340.9	37120.2	46801.2	1.16423	0.00533056	0.0169584	0.0625663	-3.99847	down
	mws0597	5-Hydroxyindole-3-acetic acid	Alkaloids	C10H9NO3	54-16-0	3075.09	3075.09	15375.5	791919	720374	879783	1.13961	0.00318478	0.0124353	0.00899873	-6.79606	down
	pme2380	α-Ketoglutaric acid	Organic acids	C5H6O5	328-50-7	10229.7	10229.7	51148.7	425900	344006	136493	1.05614	0.0804645	0.115703	0.0790028	-3.66195	down
	Cmrn002785	Arenarioside	Phenolic acids	C34H44O19	94130-58-2	35731	53365.7	83623.7	4271.73	4271.73	4271.73	1.14448	0.0624567	0.0943961	13.4778	3.75251	up
	Labn007184	4-Hydroxybenzoyl caffeoyl rhamnoside	Phenolic acids	C22H22O10	-	150746	66448.7	147771	7116.95	7116.95	7116.95	1.14404	0.0535117	0.0834972	17.0937	4.0954	up
	Lazn002030	Guaiacylglycerol-β-Guaiacyl Ether glucoside	Lignans and Coumarins	C23H30O11	-	127771	109082	113161	10580.5	10580.5	10580.5	1.16468	0.00284751	0.0117736	11.0271	3.46298	up
	Lcsn000618	(2R,3R,4S,4aS,6aR,6bS,8aS,11R,12R,12aR,14aR,14bR)-2,3,12-trihydroxy-4,6a,6b,11,12,14b-hexamethyl-8a-[(2S,3R,4S,5S,6R)-3,4,5-trihydroxy-6-(hydroxymethyl)oxan-2-yl]oxycarbonyl-1,2,3,4a,5,6,7,8,9,10,11,12a,14,14a-tetradecahydropicene-4-carboxylic acid	Terpenoids	C36H56O12	-	4473.77	4473.77	4473.77	22368.8	35438.4	45100.3	1.14178	0.045459	0.0732594	0.130421	-2.93875	down
	Lmfn001584	Methyl 4,6-di-O-galloyl-D-glucoside	Phenolic acids	C21H22O14	-	65941.1	107746	83519.9	9626.93	9626.93	9626.93	1.15586	0.024429	0.0460105	8.90583	3.15475	up
	Lmfn005487	Quercetin-3-O-Sulfonate	Flavonoids	C15H10O10S	60889-05-6	72680	72680	72680	574940	678158	622126	1.16451	0.002904	0.0119092	0.116274	-3.1044	down
	Lmhn001386	Vnilloyltartaric acid	Phenolic acids	C12H12O9	-	3542.2	3542.2	3542.2	43840.9	48898.3	37904.6	1.16361	0.00624744	0.0189311	0.0813403	-3.61989	down
	Lmsn001477	1-O-Galloyl-4,6-(S)-HHDP-β-D-glucose	Phenolic acids	C27H22O18	-	9469.5	9469.5	9469.5	73591.7	67808.2	137703	1.14293	0.0649159	0.0975128	0.101785	-3.2964	down
	Lmsn001900	3-O-Galloyl-4,6-(S)-HHDP-β-D-glucose	Phenolic acids	C27H22O18	-	15749.5	15749.5	15749.5	133942	181166	138525	1.16149	0.0120974	0.0285136	0.104156	-3.26319	down
	Lmsn004534	1,2-Di-O-galloyl-6-O-Cinnamoyl-β-D-glucose	Phenolic acids	C29H26O15	-	19291.5	19291.5	19291.5	165826	134605	115902	1.15908	0.01453	0.0323239	0.13901	-2.84674	down
	Lmsn005253	1,2-Di-O-galloyl-3-O-Cinnamoyl-β-D-glucose	Phenolic acids	C29H26O15	-	62427.8	57740.5	44524.2	6871.85	6871.85	6871.85	1.15998	0.0122292	0.0287454	7.98875	2.99797	up
	Lmsn005877	1,2-Di-O-galloyl-4-O-Cinnamoyl-β-D-glucose	Phenolic acids	C29H26O15	-	39647.7	120472	107297	7929.54	7929.54	7929.54	1.11503	0.0833353	0.119134	11.2414	3.49075	up
	Lmyn003131	Dioxindole-3-acetic acid	Alkaloids	C10H9NO4	-	4253.31	4253.31	4253.31	66145.8	57249.9	64636.8	1.16496	0.00220586	0.0101453	0.0678602	-3.88129	down
	Lmzn001875	Naringenin-7-O-Rutinoside-4'-O-glucoside	Flavonoids	C33H42O19	-	4595.59	4595.59	4595.59	91989.2	110193	136998	1.16264	0.0142154	0.0319424	0.0406473	-4.6207	down
	MWS0205	Allantoin	Alkaloids	C4H6N4O3	97-59-6	182622	211285	217421	13077.2	13077.2	13077.2	1.16474	0.00314774	0.0123613	15.5826	3.96186	up
	MWS20182	Dihydroferulic Acid	Phenolic acids	C10H12O4	1135-23-5	160273	69667	126037	9619.84	9619.84	9619.84	1.14248	0.0539766	0.0839561	12.3348	3.62466	up
	MWS3166	N-Palmitoylglycine	Amino acids and derivatives	C18H35NO3	2441-41-0	3771.82	3720	3819.14	744	744	744	1.16557	8.94737e-05	0.00201287	5.06763	2.34131	up
	MWS5169	Quinoline-4-carboxylic acid	Alkaloids	C10H7NO2	486-74-8	13309.2	13309.2	13309.2	163830	103695	101735	1.15401	0.0327794	0.0572184	0.108129	-3.20918	down
	MWSmce355	Methyl Syringate	Phenolic acids	C10H12O5	884-35-5	31090.5	44629.1	41914.1	6218.1	6218.1	6218.1	1.15713	0.015349	0.0334492	6.30598	2.65672	up
	Wabn003563	3'-O-Beta-D-Glucopyranosyl plumbagic acid	Phenolic acids	C17H22O10	-	11838.7	11838.7	11838.7	195316	231635	195712	1.16474	0.00376363	0.0137294	0.0570387	-4.13191	down
	Wafn005118	2-O-Acetyl-Glucopyranose 6-Decanoate	Others	C18H32O8	-	61731.4	26763.2	21415.7	2847.02	2847.02	2847.02	1.12703	0.1161	0.155986	12.8684	3.68577	up
	Waln002782	1'-Galactoyl Ferulic acid	Phenolic acids	C16H20O10	-	656885	836289	809435	64773.7	64773.7	64773.7	1.16348	0.00626016	0.0189311	11.8495	3.56675	up
	Wasn002512	6-Galloylglucosyl Aascorbic acid	Others	C19H22O15	-	61613.2	90725.6	87621.2	8464.69	8464.69	8464.69	1.1586	0.0162506	0.0347357	9.44945	3.24023	up
	Wasn006403	2,3-Dibenzoylglucaric acid	Phenolic acids	C20H18O10	-	87516.4	107187	94527	12363	12363	12363	1.16374	0.00465741	0.0154785	7.79827	2.96315	up
	Wasn006691	4-Benzoyl-1,2,3,6-Tetra-O-Beta-D-Galloylglucose	Phenolic acids	C41H32O23	-	264745	283875	293693	20533	20533	20533	1.16532	0.001065	0.00674135	13.6741	3.77338	up
	Waymn03477	(2S,3S,4S,5R,6R)-3-(3-benzoyloxy-2-hydroxypropoxy)-3,4,5-trihydroxyoxane-2-carboxylic acid	Phenolic acids	C16H20O10	-	339513	432577	451485	22172.9	22172.9	22172.9	1.16348	0.00795472	0.0217372	18.3945	4.2012	up
	Wbtn006330	1,8-dihydroxy-5,6-dimethoxy-2-{[(2s,3r,4s,5s,6r)-3,4,5-trihydroxy-6-(hydroxymethyl)oxan-2-yl]oxy}xanthen-9-one	Flavonoids	C21H22O12	-	138962	156323	148454	15817.6	15817.6	15817.6	1.16511	0.00144052	0.00782725	9.35119	3.22515	up
	Wbtn006623	3,6-dihydroxy-4,5-dimethoxy-1-{[(3r,4s,5s,6r)-3,4,5-trihydroxy-6-(hydroxymethyl)oxan-2-yl]oxy}xanthen-9-one	Flavonoids	C21H22O12	-	105530	132258	148042	11434.8	11434.8	11434.8	1.1617	0.011026	0.0266534	11.2472	3.4915	up
	Wmmp000162	5-hydroxyisovanillic acid	Phenolic acids	C8H8O5	-	1.65738e+06	1.54623e+06	1.60109e+06	201066	201066	201066	1.1654	0.000524528	0.00470161	7.9654	2.99375	up
	Wmmp000173	eugeniin	Tannins	C41H30O26	-	161854	53878.6	20424.4	1425.33	1425.33	1425.33	1.10836	0.211804	0.260617	55.2285	5.78734	up
	ZBN0205	Acacetin-O-galactoside-xyloside	Flavonoids	C27H30O14	-	6490.75	6490.75	6490.75	115312	110179	109310	1.16554	0.000317272	0.00354367	0.0581607	-4.10381	down
	Zajn005914	Kaempferol-3-O-[2-O-(trans-p-coumaroyl)-3-O-ɑ-D-glucopyranosyl]-ɑ-D-glucopyranoside	Flavonoids	C36H36O18	-	43580.1	43580.1	43580.1	737860	817257	904899	1.16471	0.00383795	0.0137869	0.0531461	-4.23389	down
	Zbfn002169	3'-p-Coumaroyl-sucrose	Phenolic acids	C21H28O13	-	42783.8	48604.1	27598.7	3713.94	3713.94	3713.94	1.15337	0.0290237	0.0523365	10.6793	3.41674	up
	Zbfn006124	2,6-Di-Feruloyl glucoside	Phenolic acids	C26H28O12	-	29517.7	80292.6	40448.2	5574.41	5574.41	5574.41	1.12247	0.102086	0.140856	8.98502	3.16752	up
	Zbnn006442	Eriodictyol (5,7,3',4'-Tetrahydroxyflavanone)	Flavonoids	C15H12O6	552-58-9	4514.26	4514.26	4514.26	72625.6	89012.4	80269.6	1.16469	0.00384529	0.0137869	0.0559832	-4.15886	down
	Zbsn007580	Syringetin; 3,5,7,4'-Tetrahydroxy-3',5'-dimethoxyflavone	Flavonoids	C17H14O8	4423-37-4	25158	41814.3	30753.4	2681.36	2681.36	2681.36	1.15749	0.0257681	0.0479805	12.1488	3.60274	up
	Zbyn003347	4-O-Galloylarbutin	Phenolic acids	C19H20O11	-	100352	55438	52447.8	7594.93	7594.93	7594.93	1.14471	0.0574578	0.0881978	9.13933	3.19209	up
	Zmdn006057	Physcion-1-O-glucoside*	Quinones	C22H22O10	23451-01-6	38822	7759.06	27748.7	221316	173964	213345	1.07029	0.00118809	0.00706678	0.122127	-3.03354	down
	Zmhn002424	4-Methoxy-5-methylcoumarin-7-O-sulfate	Lignans and Coumarins	C11H10O7S	-	9177.1	9177.1	9177.1	99041.6	116712	116972	1.16452	0.00338506	0.0130037	0.0827448	-3.59519	down
	Zmhn003046	4-O-(6'-O-Glucosylferuloyl)-3,4-dihydroxybenzyl alcohol	Phenolic acids	C23H26O11	-	102990	97759.4	135101	6405.63	6405.63	6405.63	1.16273	0.0120129	0.0283688	17.4768	4.12737	up
	Zmhn003082	5-O-Methylgalloylquinic Acid	Phenolic acids	C15H18O10	-	267383	313805	322060	39510	39510	39510	1.16374	0.00420585	0.0145487	7.62042	2.92987	up
	Zmyn000155	N-α-Acetyl-L-ornithine	Amino acids and derivatives	C7H14N2O3	6205-08-9	219391	219391	219391	1.09696e+06	1.15744e+06	1.38206e+06	1.16177	0.00754594	0.021084	0.180993	-2.46599	down
	mws0823	3-Methyl-2-Oxobutanoic acid	Organic acids	C5H8O3	759-05-7	13595.9	13595.9	13595.9	138421	139386	128903	1.16535	0.000751217	0.00562822	0.100287	-3.3178	down
	mws4113	3'-Hydroxy-4'-O-methylglabridin	Flavonoids	C21H22O5	175554-11-7	18591.8	18718.7	19550.3	1884.89	1884.89	1884.89	1.16552	0.000309974	0.00353025	10.0555	3.32992	up
	pmb2833	3-O-Feruloylquinic acid-O-glucoside	Phenolic acids	C23H30O14	-	28691.5	20391.5	21414.2	2282.37	2282.37	2282.37	1.16068	0.0148308	0.0327852	10.2959	3.364	up
	pmb2977	Chrysoeriol-8-C-arabinoside-7-O-rutinoside	Flavonoids	C33H40O19	-	21316.7	44441.9	44448.2	4263.33	4263.33	4263.33	1.13525	0.0520086	0.0814625	8.61664	3.10713	up
	pme1216	2-Picolinic acid	Alkaloids	C6H5NO2	98-98-6	7245.4	7245.4	7245.4	40755.6	37492.7	42585.7	1.16451	0.00202705	0.00959401	0.179885	-2.47485	down
	pme2761	4-Hydroxy-2-oxoglutaric acid	Organic acids	C5H6O6	1187-99-1	22895	22895	22895	175239	252243	175603	1.1584	0.0200463	0.0399829	0.11389	-3.13429	down
	MWS4312	Butanone acid	Organic acids	C4H6O3	600-18-0	413.386	2066.93	413.386	22992.6	23725.5	14457.8	1.10495	0.0197835	0.0396639	0.0473013	-4.40198	down
	WaYn004793	Isosakuranetin 7-Alpha-L-Arabinofuranosyl-(1→6)-Glucoside	Flavonoids	C27H32O14	-	3268.49	3268.49	3268.49	16342.4	51033.9	44656	1.1138	0.0855149	0.12167	0.0875235	-3.51419	down
	Ladn001032	6-(5-Carboxy-2,3-Dihydroxyphenoxy)-3,4,5-Trihydroxyoxane-2-Carboxylic Acid	Phenolic acids	C13H14O11	-	14057.8	14057.8	14057.8	109634	152708	70289.1	1.13769	0.0554507	0.0857061	0.126788	-2.97952	down
	MWSmce387	3-O-Methylgallic acid	Phenolic acids	C8H8O5	3934-84-7	2.19463e+06	1.29022e+06	1.23386e+06	246772	246772	246772	1.14209	0.0509273	0.0802209	6.37391	2.67218	up
	Sakn004407	3,4-Dihydroxyphenethyl alcohol-8-O-[4-O-caffeoyl-β-D-apinosyl(1→3)-β-D-glucosyl(1→6)]-β-D-glucoside	Others	C34H44O20	-	68946.9	138984	115812	7216.61	7216.61	7216.61	1.1515	0.0393938	0.0658619	14.9536	3.90242	up
	Wbmn002185	6-Hydroxy-4-(4-hydroxy-3-methoxyphenyl)-7-methoxy-naphtho[2,3-c]furan-1,3-dione-1	Lignans and Coumarins	C20H14O7	-	4180.09	4180.09	4180.09	49450.7	59162.4	75617.4	1.16076	0.0173445	0.0363303	0.0680684	-3.87687	down
	Labn002293	3-methoxy-4-((3,4,5-trihydroxy-6-((sulfooxy)methyl)tetrahydro-2H-pyran-2-yl)oxy)benzoic acid	Phenolic acids	C14H18O12S	-	1.33015e+07	1.24451e+07	1.3468e+07	1.53286e+06	1.45513e+06	1.08625e+06	1.16024	0.000115356	0.00229926	9.62499	3.26678	up
	Wcfn003424	Coumaroyl Quinic Acid	Others	C16H18O8	-	5.8255e+06	4.5171e+06	5.60388e+06	6.98821e+07	7.4344e+07	8.51931e+07	1.16253	0.00382691	0.0137869	0.0695081	-3.84668	down
	pme2435	L-Fucose*	Others	C6H12O5	2438-80-4	381901	371650	439659	103190	159471	155232	1.1217	0.000839417	0.00590719	2.8553	1.51364	up
	pmn001336	Aloeemodin-8-O-glucoside	Quinones	C21H20O10	-	140469	237689	188905	603461	493942	358713	1.06051	0.0383957	0.0646332	0.389436	-1.36054	down
	MWSmce183	D-Mandelic acid	Organic acids	C8H8O3	611-71-2	26729.6	23652.6	53932.7	2845.9	2845.9	2845.9	1.14044	0.0800698	0.115203	12.2182	3.61096	up
	Wafn002171	Dihydroxybenzoyl(2'-sulfate)xyloside	Phenolic acids	C12H14O11S	-	327112	130483	189741	3552.81	3552.81	3552.81	1.15548	0.0677369	0.100696	60.7345	5.92445	up
	Wbmn005986	Isomartynoside	Phenolic acids	C31H40O15	94410-22-7	1.58127e+06	1.42701e+06	1.60941e+06	253540	253540	253540	1.16459	0.00193898	0.00941033	6.07096	2.60192	up
