# Supplementary material for: The JA–CsMYC2.1–CsNOMT–sakuranetin module contributes to differential anthracnose resistance in Camellia sinensis
Source: Hortic Res. 2026 Jan 29;13(5):uhag022. doi: 10.1093/hr/uhag022 (PMC13143377; doi:10.1093/hr/uhag022)
Supplement: Web_Material_uhag022 [file web_material_uhag022.zip › Table S2 Primers used in this study.xlsx]

## Sheet: Sheet1
		Table S2 Primers used in this study
		Primer name	Primer sequence	purpose
		Cha01g010200-pCold-F	GTGGTATCGAAGGTAGGCATATGATGGGTTCAACAAGCGAGACC	enzyme activity analysis
		Cha01g010200-pCold-R	ACAAGCTTGAATTCGGATCCTCAAATGTTCTTGAGAAATTCCATG	enzyme activity analysis
		Cha07g012500-pCold-F	GTGGTATCGAAGGTAGGCATATGATGTCCATAGCCTCTTTCCTCTGC	enzyme activity analysis
		Cha07g012500-pCold-R	ACAAGCTTGAATTCGGATCCGATTCTTTCCTGTGTTGCTTTAATTG	enzyme activity analysis
		Cha09g008790-pCold-F	GTGGTATCGAAGGTAGGCATATGATGGTCTCCAAAGAAAGCCATC	enzyme activity analysis
		Cha09g008790-pCold-R	ACAAGCTTGAATTCGGATCCCTATTTGTAAAGTTCCATGACATAAAAAA	enzyme activity analysis
		Cha08g000640-pCold-F	GTGGTATCGAAGGTAGGCATATGATGTCCATAGCCTCTTTCCTCTGC	enzyme activity analysis
		Cha08g000640-pCold-R	ACAAGCTTGAATTCGGATCCCTAACCTCCAACCACTGTTATATCTTG	enzyme activity analysis
		p-2300-CsNOMT-F	GACGAGCTGTACAAGGGATCCATGGTCTCCAAAGAAAGCCATC	overexpressing
		p-2300-CsNOMT-R	AGGGCATGCCTGCAGGTCGACTGACATAAAAAACTCCAGGGCA	overexpressing
		p-2300-CsMYC2.1-F	GACGAGCTGTACAAGGGATCCATGACCGATTACCGGTTACCG	overexpressing
		p-2300-CsMYC2.1-R	AGGGCATGCCTGCAGGTCGACTCCGTGAATCGCCAATTTTG	overexpressing
		AsCsNOMT	AAAGGTGGCTCGGTGGAAGGCAAGAGGGAC	gene silencing
		sCsNOMT	GTCCCTCTTGCCTTCCACCGAGCCACCTTT	gene silencing
		AsCsMYC2.1	GCCCCAACCCAGCATGGAGCCGCCGGAGTAA	gene silencing
		sCsMYC2.1	TTACTCCGGCGGCTCCATGCTGGGTTGGGGC	gene silencing
		CcACT-qRT-F	ATGTGCAAGGCCGGTTTCGC	qRT-PCR
		CcACT-qRT-R	TACGAGTCCTTCTGGCCCAT	qRT-PCR
		Cs4CL-q-F	TCGAACTCACATCCCGCAAA	qRT-PCR
		Cs4CL-q-R	ATGATGGTGTCGCGTTGTTG	qRT-PCR
		CsCHS1-q-F1	AAGGACCTGCCACGGTTATG	qRT-PCR
		CsCHS1-q-R1	GGCCTTATGCTCGCTGTTTG	qRT-PCR
		CsCHI1-q-F1	CGAGCTCACAAAGAAGATTA	qRT-PCR
		CsCHI1-q-R1	TATCCTGGAAGCCGAGAAAT	qRT-PCR
		Cha01g010200-q-F	AGGTCCTCATGGAGAGCTGG	qRT-PCR
		Cha01g010200-q-R	CCGTCGAAGCCTCCGTAAATA	qRT-PCR
		Cha07g012500-q-F	ACCAAGCGTGCAAGGCCACA	qRT-PCR
		Cha07g012500-q-R	GGTCGGGTTTGGAGGGACGT	qRT-PCR
		Cha09g008790-q-F	TGCTCTGCTCATACACTT	qRT-PCR
		Cha09g008790-q-R	ACTTTCTTAAACTGGTTCCC	qRT-PCR
		Cha08g000640-q-F	GGTGTTGGGAGAGCAAGGACA	qRT-PCR
		Cha08g000640-q-R	CCATCCACTTGCCATCCTTG	qRT-PCR
		CsMYC2.1-q-F	TGAGAGCAAGAGGAGTTC	qRT-PCR
		CsMYC2.1-q-R	CACACCAGAAGTGAATGAA	qRT-PCR
		CsICS1q-F	GAACGGCTAGCCAGTGAAGT	qRT-PCR
		CsICS1q-R	AGTTGCTTCCACAGAGAGCC	qRT-PCR
		CsGADPH-qRT-F	TTGGCATCGTTGAGGGTCT	qRT-PCR
		CsGADPH-qRT-R	CAGTGGGAACACGGAAAGC	qRT-PCR
		CsMYC2.1-XY06-F	GAGAACACGGAGCTCGGTACCATGACCGATTACCGGTTACCG	Dual-LUC
		CsMYC2.1-XY06-R	CAGGTCGACTCTAGAGGATCCCTACCGTGAATCGCCAATTTTG	Dual-LUC
		CsNOMTPZJ-LUC-F	CTTGATATCGAATTCCTGCAGCTTTTCCACCGCCTTGAACG	Dual-LUC
		CsNOMTPZJ-LUC-R	ATGTTTTTGGCGTCTTCCATGGGAAATTCGGATACTTGGACAG	Dual-LUC
		CsNOMTPLG-LUC-F	CTTGATATCGAATTCCTGCAGTCCCCGATCGTAAATCAACCC	Dual-LUC
		CsNOMTPLG-LUC-R	ATGTTTTTGGCGTCTTCCATGGACTATCCGTTTGGGAAGTGGG	Dual-LUC
		CsNOMTPZJ-pHIS2.1-F	GACTCACTATAGGGCGAATTCCTTTTCCACCGCCTTGAACG	Y1H
		CsNOMTPZJ-pHIS2.1-R	GATTCGCGAACGCGTGAGCTCGGGAAATTCGGATACTTGGACAG	Y1H
		CsNOMTPLG-pHIS2.1-F	GACTCACTATAGGGCGAATTCGGACTATCCGTTTGGGAAGTGGG	Y1H
		CsNOMTPLG-pHIS2.1-R	GATTCGCGAACGCGTGAGCTCGGGAAATTCGGATACTTGGACAG	Y1H
		CsMYC2.1-AD-F	GACGTACCAGATTACGCTCATATGATGACCGATTACCGGTTACCG	Y1H
		CsMYC2.1-AD-R	GCAGCTCGAGCTCGATGGATCCCTACCGTGAATCGCCAATTTTG	Y1H
